# Supplementary material for: (E)-1-(4-Meth­oxy­anthracen-1-yl)-2-phenyl­diazene
Source: Acta Crystallogr Sect E Struct Rep Online. 2011 Mar 31;67(Pt 4):o993. doi: 10.1107/S1600536811010932 (PMC3099966; doi:10.1107/S1600536811010932)
Supplement: Supplementary file 1 [file e-67-0o993-sup1.cif]

##############################################################################
###                                                                        ###
###        Electronic paper (Acta Crystallographica Section E)             ###
###                                                                        ###
##############################################################################
#                                                                            #
# This CIF contains the data in a paper accepted for publication in Acta     #
# Crystallographica Section E. It conforms to the requirements of Notes      #
# for Authors for Section E, and has been peer reviewed under the auspices   #
# of the IUCr Commission on Journals.                                        #
#                                                                            #
# Full details of the Crystallographic Information File format               #
# are given in the paper "The Crystallographic Information File (CIF):       #
# a New Standard Archive File for Crystallography" by S. R. Hall, F. H.      #
# Allen and I. D. Brown [Acta Cryst. (1991), A47, 655-685].                  #
#                                                                            #
# The current version of the core CIF dictionary is obtainable from          #
# ftp://ftp.iucr.org/pub/cif_core.dic. The current version number is 2.4.    #
#                                                                            #
# Software is freely available for graphical display of the structure(s) in  #
# this CIF.  For information consult the CIF home page http://www.iucr.org/  #
# cif/home.html                                                              #
#                                                                            #
# This file may be used for bona fide research purposes within the           #
# scientific community so long as proper attribution is given to the journal # 
# article from which it was obtained.                                        #
#                                                                            #
##############################################################################
                                             
data_I
_audit_creation_method     SHELXL-97
_chemical_name_systematic
;
(<i>E</i>)-1-(4-Methoxyanthracen-1-yl)-2-phenyldiazene
;
_chemical_name_common     ?
_chemical_formula_moiety     'C21 H16 N2 O'
_chemical_formula_sum     'C21 H16 N2 O'
_chemical_formula_iupac     'C21 H16 N2 O'
_chemical_formula_weight     312.36
_chemical_melting_point     ?
_symmetry_cell_setting     orthorhombic
_symmetry_space_group_name_H-M     'P 21 21 21'
_symmetry_space_group_name_Hall     'P 2ac 2ab'
loop_
    _symmetry_equiv_pos_as_xyz
    'x, y, z'
    '-x+1/2, -y, z+1/2'
    'x+1/2, -y+1/2, -z'
    '-x, y+1/2, -z+1/2'
_cell_length_a     6.3021(3)
_cell_length_b     9.0481(4)
_cell_length_c     27.3935(17)
_cell_angle_alpha     90.00
_cell_angle_beta     90.00
_cell_angle_gamma     90.00
_cell_volume     1562.03(14)
_cell_formula_units_Z     4
_cell_measurement_reflns_used     8137
_cell_measurement_theta_min     1.46
_cell_measurement_theta_max     25.07
_cell_measurement_temperature     150(2)
_exptl_crystal_description     block
_exptl_crystal_colour     red
_exptl_crystal_size_max     0.54
_exptl_crystal_size_mid     0.32
_exptl_crystal_size_min     0.12
_exptl_crystal_density_diffrn     1.328
_exptl_crystal_density_meas     ?
_exptl_crystal_density_method     'not measured'
_exptl_crystal_F_000     656
_exptl_absorpt_coefficient_mu     0.083
_exptl_absorpt_correction_type     none
_exptl_absorpt_process_details     ?
_exptl_absorpt_correction_T_min     ?
_exptl_absorpt_correction_T_max     ?
_exptl_special_details
;
;
_diffrn_ambient_temperature     150(2)
_diffrn_radiation_type     MoK\a
_diffrn_radiation_wavelength     0.71073
_diffrn_radiation_monochromator     graphite
_diffrn_measurement_device_type     'STOE IPDS 2T'
_diffrn_measurement_method     'rotation method'
_diffrn_detector_area_resol_mean     6.67
_diffrn_reflns_number     12181
_diffrn_reflns_av_R_equivalents     0.0716
_diffrn_reflns_av_sigmaI/netI     0.0493
_diffrn_reflns_theta_min     1.49
_diffrn_reflns_theta_max     24.63
_diffrn_reflns_theta_full     24.63
_diffrn_measured_fraction_theta_max     0.987
_diffrn_measured_fraction_theta_full     0.987
_diffrn_reflns_limit_h_min     -6
_diffrn_reflns_limit_h_max     7
_diffrn_reflns_limit_k_min     -9
_diffrn_reflns_limit_k_max     10
_diffrn_reflns_limit_l_min     -32
_diffrn_reflns_limit_l_max     32
_diffrn_standards_number     0
_diffrn_standards_interval_count     ?
_diffrn_standards_interval_time     ?
_diffrn_standards_decay_%     0
_refine_special_details
;
Refinement of <i>F</i>^2^ against ALL reflections. The weighted <i>R</i>-factor
<i>wR</i> and goodness of fit <i>S</i> are based on <i>F</i>^2^, conventional
<i>R</i>-factors <i>R</i> are based on <i>F</i>, with <i>F</i> set to zero for
negative <i>F</i>^2^. The threshold expression of <i>F</i>^2^ >
2\s(<i>F</i>^2^) is used only for calculating <i>R</i>-factors(gt) <i>etc</i>.
and is not relevant to the choice of reflections for refinement.
<i>R</i>-factors based on <i>F</i>^2^ are statistically about twice as large
as those based on <i>F</i>, and <i>R</i>- factors based on ALL data will be
even larger.
;
_reflns_number_total     2584
_reflns_number_gt     2096
_reflns_threshold_expression     I>2\s(I)
_refine_ls_structure_factor_coef     Fsqd
_refine_ls_matrix_type     full
_refine_ls_R_factor_all     0.0660
_refine_ls_R_factor_gt     0.0474
_refine_ls_wR_factor_gt     0.0818
_refine_ls_wR_factor_ref     0.0864
_refine_ls_goodness_of_fit_ref     1.099
_refine_ls_restrained_S_all     1.099
_refine_ls_number_reflns     2584
_refine_ls_number_parameters     218
_refine_ls_number_restraints     0
_refine_ls_hydrogen_treatment     constr
_refine_ls_weighting_scheme     calc
_refine_ls_weighting_details
         'calc w=1/[\s^2^(Fo^2^)+(0.0342P)^2^+0.1352P] where P=(Fo^2^+2Fc^2^)/3'
_atom_sites_solution_hydrogens     geom
_atom_sites_solution_primary     direct
_atom_sites_solution_secondary     difmap
_refine_ls_shift/su_max     0.000
_refine_ls_shift/su_mean     0.000
_refine_diff_density_max     0.134
_refine_diff_density_min     -0.152
_refine_ls_extinction_method     none
_refine_ls_extinction_coef     ?
_refine_ls_abs_structure_details     none
_refine_ls_abs_structure_Flack     ?
loop_
    _atom_type_symbol
    _atom_type_description
    _atom_type_scat_dispersion_real
    _atom_type_scat_dispersion_imag
    _atom_type_scat_source
    C C 0.0033 0.0016 'International Tables Vol C Tables 4.2.6.8 and 6.1.1.4'
    H H 0.0000 0.0000 'International Tables Vol C Tables 4.2.6.8 and 6.1.1.4'
    N N 0.0061 0.0033 'International Tables Vol C Tables 4.2.6.8 and 6.1.1.4'
    O O 0.0106 0.0060 'International Tables Vol C Tables 4.2.6.8 and 6.1.1.4'
_computing_data_collection     'X-AREA (Stoe & Cie, 2009)'
_computing_cell_refinement     'X-AREA (Stoe & Cie, 2009)'
_computing_data_reduction     'X-RED32 (Stoe & Cie, 2009)'
_computing_structure_solution     'SHELXS97 (Sheldrick, 2008)'
_computing_structure_refinement     'SHELXL97 (Sheldrick, 2008)'
_computing_molecular_graphics
                 'PLATON  (Spek, 2009) and Mercury (Macrae <i>et al.</i>, 2006)'
_computing_publication_material
   'SHELXL97 (Sheldrick, 2008), PLATON (Spek, 2009) and publCIF (Westrip, 2010)'
loop_
    _atom_site_type_symbol
    _atom_site_label
    _atom_site_fract_x
    _atom_site_fract_y
    _atom_site_fract_z
    _atom_site_U_iso_or_equiv
    _atom_site_adp_type
    _atom_site_calc_flag
    _atom_site_refinement_flags
    _atom_site_occupancy
    _atom_site_disorder_assembly
    _atom_site_disorder_group
    C C1 0.3714(4) -0.0729(3) 0.41632(8) 0.0295(6) Uani d . 1 . .
    C C2 0.2333(4) -0.0908(3) 0.45491(10) 0.0390(7) Uani d . 1 . .
    H H2 0.2609 -0.0433 0.4852 0.047 Uiso calc R 1 . .
    C C3 0.0531(5) -0.1787(3) 0.44947(11) 0.0459(8) Uani d . 1 . .
    H H3 -0.0422 -0.1911 0.4760 0.055 Uiso calc R 1 . .
    C C4 0.0136(5) -0.2471(3) 0.40569(10) 0.0428(8) Uani d . 1 . .
    H H4 -0.1105 -0.3056 0.4018 0.051 Uiso calc R 1 . .
    C C5 0.1533(5) -0.2314(3) 0.36735(11) 0.0410(7) Uani d . 1 . .
    H H5 0.1260 -0.2802 0.3373 0.049 Uiso calc R 1 . .
    C C6 0.3333(4) -0.1448(3) 0.37242(9) 0.0343(6) Uani d . 1 . .
    H H6 0.4300 -0.1348 0.3460 0.041 Uiso calc R 1 . .
    C C7 0.8346(4) 0.1413(3) 0.39361(8) 0.0279(6) Uani d . 1 . .
    C C8 0.9818(4) 0.1429(3) 0.35326(8) 0.0278(6) Uani d . 1 . .
    C C9 0.9493(4) 0.0641(3) 0.31029(8) 0.0308(6) Uani d . 1 . .
    H H9 0.8233 0.0075 0.3067 0.037 Uiso calc R 1 . .
    C C10 1.0975(4) 0.0660(3) 0.27227(8) 0.0287(6) Uani d . 1 . .
    C C11 1.0656(5) -0.0128(3) 0.22788(8) 0.0335(6) Uani d . 1 . .
    H H11 0.9396 -0.0689 0.2235 0.040 Uiso calc R 1 . .
    C C12 1.2126(5) -0.0087(3) 0.19165(8) 0.0352(7) Uani d . 1 . .
    H H12 1.1875 -0.0608 0.1621 0.042 Uiso calc R 1 . .
    C C13 1.4030(4) 0.0725(3) 0.19757(9) 0.0355(7) Uani d . 1 . .
    H H13 1.5051 0.0736 0.1721 0.043 Uiso calc R 1 . .
    C C14 1.4408(4) 0.1487(3) 0.23939(8) 0.0328(6) Uani d . 1 . .
    H H14 1.5688 0.2032 0.2428 0.039 Uiso calc R 1 . .
    C C15 1.2913(4) 0.1479(3) 0.27795(8) 0.0280(6) Uani d . 1 . .
    C C16 1.3235(4) 0.2270(3) 0.32118(8) 0.0290(6) Uani d . 1 . .
    H H16 1.4516 0.2808 0.3253 0.035 Uiso calc R 1 . .
    C C17 1.1728(4) 0.2290(3) 0.35837(8) 0.0258(6) Uani d . 1 . .
    C C18 1.2018(4) 0.3159(3) 0.40158(8) 0.0284(6) Uani d . 1 . .
    C C19 1.0512(4) 0.3180(3) 0.43775(8) 0.0302(6) Uani d . 1 . .
    H H19 1.0691 0.3792 0.4656 0.036 Uiso calc R 1 . .
    C C20 0.8696(4) 0.2281(3) 0.43313(8) 0.0322(7) Uani d . 1 . .
    H H20 0.7677 0.2285 0.4587 0.039 Uiso calc R 1 . .
    C C21 1.4285(5) 0.4842(3) 0.44324(8) 0.0410(7) Uani d . 1 . .
    H H21A 1.3165 0.5585 0.4470 0.061 Uiso calc R 1 . .
    H H21B 1.5656 0.5337 0.4390 0.061 Uiso calc R 1 . .
    H H21C 1.4333 0.4217 0.4724 0.061 Uiso calc R 1 . .
    N N1 0.5491(4) 0.0227(3) 0.42517(7) 0.0329(5) Uani d . 1 . .
    N N2 0.6573(3) 0.0465(2) 0.38713(7) 0.0301(5) Uani d . 1 . .
    O O1 1.3851(3) 0.3951(2) 0.40156(6) 0.0347(5) Uani d . 1 . .
loop_
    _atom_site_aniso_label
    _atom_site_aniso_U_11
    _atom_site_aniso_U_22
    _atom_site_aniso_U_33
    _atom_site_aniso_U_12
    _atom_site_aniso_U_13
    _atom_site_aniso_U_23
    C1 0.0235(15) 0.0275(16) 0.0375(13) 0.0038(13) 0.0023(11) 0.0052(11)
    C2 0.0385(18) 0.0367(19) 0.0418(14) -0.0030(14) 0.0075(13) -0.0038(13)
    C3 0.0361(18) 0.044(2) 0.0573(17) -0.0027(16) 0.0182(15) -0.0014(15)
    C4 0.0335(19) 0.0329(18) 0.0620(19) 0.0001(14) 0.0059(15) -0.0030(14)
    C5 0.0377(18) 0.0352(18) 0.0500(16) -0.0040(15) -0.0016(14) -0.0009(13)
    C6 0.0330(16) 0.0341(16) 0.0359(13) 0.0017(14) 0.0032(12) 0.0043(12)
    C7 0.0220(15) 0.0298(16) 0.0319(12) 0.0031(13) -0.0034(11) 0.0060(11)
    C8 0.0294(15) 0.0280(15) 0.0260(12) 0.0022(13) -0.0010(11) 0.0037(10)
    C9 0.0253(14) 0.0341(16) 0.0330(13) -0.0021(13) -0.0042(12) 0.0013(11)
    C10 0.0272(15) 0.0274(15) 0.0314(12) 0.0005(13) -0.0018(11) 0.0003(11)
    C11 0.0357(16) 0.0324(16) 0.0322(13) -0.0038(13) -0.0045(12) -0.0007(11)
    C12 0.0410(17) 0.0361(17) 0.0285(12) -0.0008(14) -0.0017(12) -0.0026(12)
    C13 0.0365(17) 0.0337(17) 0.0363(14) 0.0002(15) 0.0047(12) -0.0013(12)
    C14 0.0291(16) 0.0315(16) 0.0378(13) -0.0024(13) 0.0033(12) 0.0005(11)
    C15 0.0314(15) 0.0253(15) 0.0273(12) 0.0023(12) -0.0010(12) 0.0025(11)
    C16 0.0247(15) 0.0283(16) 0.0341(13) 0.0011(12) -0.0026(12) 0.0021(10)
    C17 0.0254(15) 0.0260(15) 0.0259(12) 0.0007(12) -0.0028(11) 0.0013(10)
    C18 0.0265(15) 0.0275(16) 0.0312(12) -0.0005(12) -0.0048(12) 0.0023(11)
    C19 0.0316(16) 0.0314(16) 0.0276(12) 0.0030(13) -0.0025(12) -0.0038(11)
    C20 0.0312(16) 0.0368(17) 0.0285(13) 0.0060(14) 0.0018(12) 0.0003(11)
    C21 0.0461(18) 0.0429(18) 0.0340(13) -0.0091(15) -0.0066(13) -0.0066(12)
    N1 0.0315(13) 0.0331(13) 0.0342(11) 0.0031(11) 0.0053(10) 0.0021(9)
    N2 0.0246(12) 0.0333(14) 0.0325(11) 0.0033(11) 0.0005(10) 0.0042(9)
    O1 0.0350(12) 0.0380(11) 0.0311(9) -0.0086(9) -0.0036(8) -0.0065(8)
_geom_special_details
;
All s.u.'s (except the s.u. in the dihedral angle between two l.s. planes) are
estimated using the full covariance matrix. The cell s.u.'s are taken into
account individually in the estimation of s.u.'s in distances, angles and
torsion angles; correlations between s.u.'s in cell parameters are only used
when they are defined by crystal symmetry. An approximate (isotropic)
treatment of cell s.u.'s is used for estimating s.u.'s involving l.s. planes.
;
loop_
    _geom_bond_atom_site_label_1
    _geom_bond_atom_site_label_2
    _geom_bond_site_symmetry_2
    _geom_bond_distance
    _geom_bond_publ_flag
    C1 C2 . 1.379(3) ?
    C1 C6 . 1.389(3) ?
    C1 N1 . 1.435(3) ?
    C2 C3 . 1.394(4) ?
    C2 H2 . 0.9500 ?
    C3 C4 . 1.373(4) ?
    C3 H3 . 0.9500 ?
    C4 C5 . 1.378(4) ?
    C4 H4 . 0.9500 ?
    C5 C6 . 1.386(4) ?
    C5 H5 . 0.9500 ?
    C6 H6 . 0.9500 ?
    C7 C20 . 1.356(3) ?
    C7 N2 . 1.420(3) ?
    C7 C8 . 1.443(3) ?
    C8 C9 . 1.391(3) ?
    C8 C17 . 1.441(4) ?
    C9 C10 . 1.399(3) ?
    C9 H9 . 0.9500 ?
    C10 C11 . 1.423(3) ?
    C10 C15 . 1.437(4) ?
    C11 C12 . 1.358(4) ?
    C11 H11 . 0.9500 ?
    C12 C13 . 1.416(4) ?
    C12 H12 . 0.9500 ?
    C13 C14 . 1.358(3) ?
    C13 H13 . 0.9500 ?
    C14 C15 . 1.415(3) ?
    C14 H14 . 0.9500 ?
    C15 C16 . 1.398(3) ?
    C16 C17 . 1.393(3) ?
    C16 H16 . 0.9500 ?
    C17 C18 . 1.433(3) ?
    C18 O1 . 1.359(3) ?
    C18 C19 . 1.372(3) ?
    C19 C20 . 1.409(4) ?
    C19 H19 . 0.9500 ?
    C20 H20 . 0.9500 ?
    C21 O1 . 1.424(3) ?
    C21 H21A . 0.9800 ?
    C21 H21B . 0.9800 ?
    C21 H21C . 0.9800 ?
    N1 N2 . 1.264(3) ?
loop_
    _geom_angle_atom_site_label_1
    _geom_angle_atom_site_label_2
    _geom_angle_atom_site_label_3
    _geom_angle_site_symmetry_1
    _geom_angle_site_symmetry_3
    _geom_angle
    _geom_angle_publ_flag
    C2 C1 C6 . . 120.0(3) ?
    C2 C1 N1 . . 115.7(2) ?
    C6 C1 N1 . . 124.3(2) ?
    C1 C2 C3 . . 120.0(3) ?
    C1 C2 H2 . . 120.0 ?
    C3 C2 H2 . . 120.0 ?
    C4 C3 C2 . . 119.9(3) ?
    C4 C3 H3 . . 120.1 ?
    C2 C3 H3 . . 120.1 ?
    C3 C4 C5 . . 120.2(3) ?
    C3 C4 H4 . . 119.9 ?
    C5 C4 H4 . . 119.9 ?
    C4 C5 C6 . . 120.3(3) ?
    C4 C5 H5 . . 119.8 ?
    C6 C5 H5 . . 119.8 ?
    C5 C6 C1 . . 119.6(3) ?
    C5 C6 H6 . . 120.2 ?
    C1 C6 H6 . . 120.2 ?
    C20 C7 N2 . . 125.3(2) ?
    C20 C7 C8 . . 120.1(2) ?
    N2 C7 C8 . . 114.6(2) ?
    C9 C8 C17 . . 118.8(2) ?
    C9 C8 C7 . . 123.2(2) ?
    C17 C8 C7 . . 117.9(2) ?
    C8 C9 C10 . . 121.7(2) ?
    C8 C9 H9 . . 119.2 ?
    C10 C9 H9 . . 119.2 ?
    C9 C10 C11 . . 122.4(2) ?
    C9 C10 C15 . . 119.5(2) ?
    C11 C10 C15 . . 118.1(2) ?
    C12 C11 C10 . . 121.0(3) ?
    C12 C11 H11 . . 119.5 ?
    C10 C11 H11 . . 119.5 ?
    C11 C12 C13 . . 120.5(2) ?
    C11 C12 H12 . . 119.7 ?
    C13 C12 H12 . . 119.7 ?
    C14 C13 C12 . . 120.6(2) ?
    C14 C13 H13 . . 119.7 ?
    C12 C13 H13 . . 119.7 ?
    C13 C14 C15 . . 120.7(3) ?
    C13 C14 H14 . . 119.7 ?
    C15 C14 H14 . . 119.7 ?
    C16 C15 C14 . . 122.2(2) ?
    C16 C15 C10 . . 118.6(2) ?
    C14 C15 C10 . . 119.2(2) ?
    C17 C16 C15 . . 121.8(2) ?
    C17 C16 H16 . . 119.1 ?
    C15 C16 H16 . . 119.1 ?
    C16 C17 C18 . . 121.6(2) ?
    C16 C17 C8 . . 119.4(2) ?
    C18 C17 C8 . . 118.9(2) ?
    O1 C18 C19 . . 125.5(2) ?
    O1 C18 C17 . . 113.4(2) ?
    C19 C18 C17 . . 121.0(2) ?
    C18 C19 C20 . . 119.3(2) ?
    C18 C19 H19 . . 120.4 ?
    C20 C19 H19 . . 120.4 ?
    C7 C20 C19 . . 122.5(2) ?
    C7 C20 H20 . . 118.7 ?
    C19 C20 H20 . . 118.7 ?
    O1 C21 H21A . . 109.5 ?
    O1 C21 H21B . . 109.5 ?
    H21A C21 H21B . . 109.5 ?
    O1 C21 H21C . . 109.5 ?
    H21A C21 H21C . . 109.5 ?
    H21B C21 H21C . . 109.5 ?
    N2 N1 C1 . . 112.59(19) ?
    N1 N2 C7 . . 115.1(2) ?
    C18 O1 C21 . . 117.5(2) ?
loop_
    _geom_torsion_atom_site_label_1
    _geom_torsion_atom_site_label_2
    _geom_torsion_atom_site_label_3
    _geom_torsion_atom_site_label_4
    _geom_torsion_site_symmetry_1
    _geom_torsion_site_symmetry_2
    _geom_torsion_site_symmetry_3
    _geom_torsion_site_symmetry_4
    _geom_torsion
    _geom_torsion_publ_flag
    C6 C1 C2 C3 . . . . -1.3(4) ?
    N1 C1 C2 C3 . . . . 178.4(3) ?
    C1 C2 C3 C4 . . . . 0.0(4) ?
    C2 C3 C4 C5 . . . . 1.1(4) ?
    C3 C4 C5 C6 . . . . -0.9(4) ?
    C4 C5 C6 C1 . . . . -0.5(4) ?
    C2 C1 C6 C5 . . . . 1.6(4) ?
    N1 C1 C6 C5 . . . . -178.2(3) ?
    C20 C7 C8 C9 . . . . -175.8(3) ?
    N2 C7 C8 C9 . . . . 3.0(4) ?
    C20 C7 C8 C17 . . . . 5.1(4) ?
    N2 C7 C8 C17 . . . . -176.1(2) ?
    C17 C8 C9 C10 . . . . 0.3(4) ?
    C7 C8 C9 C10 . . . . -178.8(2) ?
    C8 C9 C10 C11 . . . . -179.3(3) ?
    C8 C9 C10 C15 . . . . 1.7(4) ?
    C9 C10 C11 C12 . . . . -180.0(3) ?
    C15 C10 C11 C12 . . . . -1.0(4) ?
    C10 C11 C12 C13 . . . . 0.9(4) ?
    C11 C12 C13 C14 . . . . -0.6(4) ?
    C12 C13 C14 C15 . . . . 0.4(4) ?
    C13 C14 C15 C16 . . . . -179.0(3) ?
    C13 C14 C15 C10 . . . . -0.4(4) ?
    C9 C10 C15 C16 . . . . -1.7(4) ?
    C11 C10 C15 C16 . . . . 179.3(2) ?
    C9 C10 C15 C14 . . . . 179.7(2) ?
    C11 C10 C15 C14 . . . . 0.7(4) ?
    C14 C15 C16 C17 . . . . 178.1(2) ?
    C10 C15 C16 C17 . . . . -0.4(4) ?
    C15 C16 C17 C18 . . . . -176.9(2) ?
    C15 C16 C17 C8 . . . . 2.5(4) ?
    C9 C8 C17 C16 . . . . -2.4(3) ?
    C7 C8 C17 C16 . . . . 176.7(2) ?
    C9 C8 C17 C18 . . . . 177.0(2) ?
    C7 C8 C17 C18 . . . . -3.9(3) ?
    C16 C17 C18 O1 . . . . 1.0(3) ?
    C8 C17 C18 O1 . . . . -178.4(2) ?
    C16 C17 C18 C19 . . . . 179.4(2) ?
    C8 C17 C18 C19 . . . . 0.0(4) ?
    O1 C18 C19 C20 . . . . -179.1(2) ?
    C17 C18 C19 C20 . . . . 2.7(4) ?
    N2 C7 C20 C19 . . . . 178.8(2) ?
    C8 C7 C20 C19 . . . . -2.6(4) ?
    C18 C19 C20 C7 . . . . -1.5(4) ?
    C2 C1 N1 N2 . . . . -173.3(2) ?
    C6 C1 N1 N2 . . . . 6.5(3) ?
    C1 N1 N2 C7 . . . . 179.6(2) ?
    C20 C7 N2 N1 . . . . -13.9(4) ?
    C8 C7 N2 N1 . . . . 167.4(2) ?
    C19 C18 O1 C21 . . . . 2.2(4) ?
    C17 C18 O1 C21 . . . . -179.5(2) ?
loop_
    _geom_hbond_atom_site_label_D
    _geom_hbond_atom_site_label_H
    _geom_hbond_atom_site_label_A
    _geom_hbond_site_symmetry_A
    _geom_hbond_distance_DH
    _geom_hbond_distance_HA
    _geom_hbond_distance_DA
    _geom_hbond_angle_DHA
    C21 H21A Cg1 1_665 0.98 2.83 3.646(4) 141
    C12 H12 Cg2 4_755 0.95 2.80 3.681(4) 154
    C11 H11 Cg3 4_755 0.95 2.83 3.543(3) 132
data_global
_journal_date_recd_electronic     2011-02-10
_journal_date_accepted     2011-03-23
_journal_name_full     'Acta Crystallographica, Section E'
_journal_year     2011
_journal_volume     67
_journal_issue      4
_journal_page_first     o993
_journal_page_last     o993
_journal_paper_category     QO
_journal_coeditor_code     NC2221
_publ_contact_author_name     'Katharina M. Fromm'
_publ_contact_author_address
;
University of Fribourg
Department of Chemistry
Chemin du Musee 9
CH-1700 FRIBOURG
Switzerland
;
_publ_contact_author_email     'katharina.fromm@unifr.ch'
_publ_contact_author_fax     '+ 41 26 300 97 38'
_publ_contact_author_phone     '+41 26 300 87 32'
_publ_section_title
;
(<i>E</i>)-1-(4-Methoxyanthracen-1-yl)-2-phenyldiazene
;
loop_
    _publ_author_name
    _publ_author_address
    'Crochet, Aurelien'
;
University of Fribourg
Department of Chemistry
Chemin du Musee 9
CH-1700 Fribourg
Switzerland
;
    'Fromm, Katharina M.'
;
University of Fribourg
Department of Chemistry
Chemin du Musee 9
CH-1700 Fribourg
Switzerland
;
    'Kurteva, Vanya'
;
Institute of Organic Chemistry
Bulgarian Academy of Sciences
Acad. G. Bonchev str., bdg 9,
Sofia 1113
Bulgaria
;
    'Antonov, Liudmil'
;
Institute of Organic Chemistry
Bulgarian Academy of Sciences
Acad. G. Bonchev str., bdg 9,
Sofia 1113
Bulgaria
;
