# Supplementary material for: (E)-1-(4-Meth­oxy­anthracen-1-yl)-2-phenyl­diazene
Source: Acta Crystallogr Sect E Struct Rep Online. 2011 Mar 31;67(Pt 4):o993. doi: 10.1107/S1600536811010932 (PMC3099966; doi:10.1107/S1600536811010932)
Supplement: Supplementary file 2 [file e-67-0o993-Isup2.hkl]

#
# h,k,l, Fc-squared, Fo-squared, sigma(Fo-squared) and status flag
#
data_I
_shelx_title ' liudmil 06'
_shelx_refln_list_code          4
_shelx_F_calc_maximum      148.57
_exptl_crystal_F_000       656.00
_reflns_d_resolution_high  0.8526
 
loop_
 _symmetry_equiv_pos_as_xyz
 'x, y, z'
 '-x+1/2, -y, z+1/2'
 'x+1/2, -y+1/2, -z'
 '-x, y+1/2, -z+1/2'
 
_cell_length_a     6.3021
_cell_length_b     9.0481
_cell_length_c    27.3935
_cell_angle_alpha  90.000
_cell_angle_beta   90.000
_cell_angle_gamma  90.000
 
_shelx_F_squared_multiplier     1.000
 
loop_
 _refln_index_h
 _refln_index_k
 _refln_index_l
 _refln_F_squared_calc
 _refln_F_squared_meas
 _refln_F_squared_sigma
 _refln_observed_status
   2   0   0     1041.11      995.62     26.39 o
   4   0   0      570.85      555.67     12.52 o
   6   0   0       51.15       42.39      9.88 o
   1   1   0      995.04      932.42     19.25 o
   2   1   0     2050.90     1868.84     45.85 o
   3   1   0      628.79      665.24     12.11 o
   4   1   0       86.69       95.44      8.57 o
   5   1   0        5.21        7.89      7.68 o
   6   1   0        5.36       14.93     19.22 o
   0   2   0      116.80      116.20     23.75 o
   1   2   0       42.00       42.96      9.06 o
   2   2   0      384.35      391.78     12.24 o
   3   2   0      173.96      163.47      8.13 o
   4   2   0       27.14       41.18      9.09 o
   5   2   0      141.34      151.14      8.83 o
   6   2   0      570.44      586.94     33.52 o
   7   2   0      322.26      307.54     16.96 o
   1   3   0       27.63       21.35      9.18 o
   2   3   0       93.44      101.48      9.05 o
   3   3   0       45.13       43.84      7.20 o
   4   3   0      122.29      125.64      7.56 o
   5   3   0        2.41       12.72     10.12 o
   6   3   0      196.50      195.67     16.08 o
   7   3   0       58.59       60.80     11.01 o
   0   4   0      386.64      391.92     23.77 o
   1   4   0      642.09      592.31     48.57 o
   2   4   0       23.39       29.45      8.18 o
   3   4   0       81.40       75.84      7.51 o
   4   4   0        0.60       -4.56      6.95 o
   5   4   0       32.28       28.81     10.26 o
   6   4   0       24.40       20.82      9.10 o
   1   5   0        4.01        7.18     11.01 o
   2   5   0       29.65       38.80      8.39 o
   3   5   0        1.63        6.74      7.28 o
   4   5   0        0.26        4.78      7.33 o
   5   5   0       42.91       39.93     10.93 o
   6   5   0        0.56        9.06     11.88 o
   0   6   0        7.11       12.62     15.86 o
   1   6   0      498.09      484.72     12.86 o
   2   6   0       64.67       66.82      9.18 o
   3   6   0       94.49      104.47      8.48 o
   4   6   0      369.82      323.65     15.03 o
   5   6   0       59.98       62.29     13.89 o
   6   6   0       12.11       31.64     21.86 o
   1   7   0       23.25       17.01     12.38 o
   2   7   0      366.23      363.82     13.01 o
   3   7   0       60.56       56.60     10.13 o
   4   7   0       33.00       32.01      9.98 o
   5   7   0       81.15       25.29     21.83 o
   0   8   0       34.39       35.14     17.63 o
   1   8   0      135.22      140.19     13.74 o
   2   8   0        7.34       20.85     11.01 o
   3   8   0        7.92       12.87     10.42 o
   4   8   0       25.80       35.94     12.33 o
   1   9   0       32.11       57.48     13.16 o
   2   9   0       84.20       71.69     19.21 o
   3   9   0      131.18      129.95     19.26 o
   0  10   0      166.20      177.27     24.32 o
   1  10   0        0.61       22.99     14.92 o
   2  10   0       11.06       18.84     19.26 o
   1   0   1      775.12      768.44     15.10 o
   2   0   1      444.16      393.39     17.19 o
   3   0   1      287.18      285.55      9.66 o
   4   0   1       74.33       73.82      7.23 o
   5   0   1      127.39      124.50      7.20 o
   6   0   1      347.48      353.04      9.07 o
  -7   1   1        6.21       44.64     14.96 o
  -6   1   1       32.34       27.17      8.05 o
  -5   1   1       74.44       88.75      9.26 o
  -4   1   1      120.19      115.67      7.58 o
  -3   1   1      120.99      130.24      8.46 o
  -2   1   1      259.66      251.09     10.53 o
  -1   1   1      666.13      644.60     13.36 o
   0   1   1     2121.35     2091.53     38.55 o
   1   1   1      665.84      638.66     17.69 o
   2   1   1      258.98      253.48     10.66 o
   3   1   1      120.92      137.58      8.68 o
   4   1   1      120.17      119.31      9.89 o
   5   1   1       74.29       84.70      7.54 o
   6   1   1       32.28       52.69      8.03 o
   7   1   1        6.18        7.93     15.20 o
  -7   2   1      171.14      171.25     16.61 o
  -6   2   1       44.92       51.15      8.41 o
  -5   2   1        2.48       -0.14      6.97 o
  -4   2   1       52.76       61.52      7.20 o
  -3   2   1     1067.31     1094.80     10.53 o
  -2   2   1      505.45      529.98     10.84 o
  -1   2   1     8779.07     8562.13     33.70 o
   0   2   1     3042.77     3053.65     68.70 o
   1   2   1     8777.55     8683.66     34.03 o
   2   2   1      505.33      531.44     10.08 o
   3   2   1     1067.39     1082.47     17.87 o
   4   2   1       52.66       43.54      7.12 o
   5   2   1        2.49       18.29     11.50 o
   6   2   1       44.85       64.51     13.66 o
   7   2   1      170.96      202.63     16.52 o
  -7   3   1      258.12      237.34     15.77 o
  -6   3   1      256.84      237.44     40.98 o
  -5   3   1        7.41       10.17      7.31 o
  -4   3   1       29.56       34.74      8.04 o
  -3   3   1      365.97      376.50     12.27 o
  -2   3   1     3519.70     3695.85     16.34 o
  -1   3   1      684.24      665.12     48.77 o
   0   3   1      107.78      103.11     12.32 o
   1   3   1      684.96      676.89     13.14 o
   2   3   1     3519.93     3692.72     36.36 o
   3   3   1      366.14      391.49      9.56 o
   4   3   1       29.41       34.58      6.98 o
   5   3   1        7.44       11.04      8.25 o
   6   3   1      256.88      248.96     11.20 o
   7   3   1      258.01      236.78     16.50 o
  -6   4   1       26.30       27.51      7.74 o
  -5   4   1       25.07       24.15      7.13 o
  -4   4   1       45.31       45.85      7.18 o
  -3   4   1      254.06      274.07      9.40 o
  -2   4   1      691.89      744.08     10.72 o
  -1   4   1      698.42      620.94     25.16 o
   0   4   1      141.83      152.58     15.37 o
   1   4   1      697.86      665.71     79.50 o
   2   4   1      691.13      757.01     12.33 o
   3   4   1      254.30      271.07      8.03 o
   4   4   1       45.35       48.38      7.02 o
   5   4   1       25.14       28.03      8.69 o
   6   4   1       26.24       27.27      9.34 o
  -6   5   1       29.68       30.46      9.59 o
  -5   5   1      141.73      124.96      9.42 o
  -4   5   1      123.77      123.35      7.53 o
  -3   5   1        1.54       11.43      6.97 o
  -2   5   1      116.50      125.28      9.04 o
  -1   5   1      159.86      161.65     10.72 o
   0   5   1        6.89       15.54     11.39 o
   1   5   1      160.13      156.85     10.67 o
   2   5   1      116.54      123.86      8.93 o
   3   5   1        1.53        1.76      8.36 o
   4   5   1      123.83      131.30      8.31 o
   5   5   1      141.52      131.17     15.71 o
   6   5   1       29.60       33.95     12.08 o
  -6   6   1        4.55       20.56     18.02 o
  -5   6   1       29.60       27.07     10.74 o
  -4   6   1      272.30      247.81     12.37 o
  -3   6   1      102.99      105.41      8.29 o
  -2   6   1       38.55       35.81      8.48 o
  -1   6   1       16.72       14.18     10.61 o
   0   6   1       57.09       59.67     13.31 o
   1   6   1       16.75       22.59     13.13 o
   2   6   1       38.61       41.05      8.17 o
   3   6   1      102.83       99.38      8.30 o
   4   6   1      272.28      266.43      8.75 o
   5   6   1       29.55       29.06     13.75 o
   6   6   1        4.57       10.69     12.75 o
  -5   7   1        6.36        3.30     18.68 o
  -4   7   1      181.03      164.37     11.23 o
  -3   7   1       24.23       24.79      9.66 o
  -2   7   1       22.70       18.87     10.78 o
  -1   7   1       25.43       32.01     12.65 o
   0   7   1      231.49      221.04     13.55 o
   1   7   1       25.40       20.32     12.66 o
   2   7   1       22.71       27.41     10.29 o
   3   7   1       24.29       33.91      9.14 o
   4   7   1      180.93      172.60     10.34 o
   5   7   1        6.37      -21.00     21.00 o
  -4   8   1       11.08        8.04     10.41 o
  -3   8   1       27.69       23.55     10.15 o
  -2   8   1      159.85      171.60     14.09 o
  -1   8   1        0.20        4.01     13.51 o
   0   8   1       26.32       38.80     17.83 o
   1   8   1        0.19       -0.17     12.28 o
   2   8   1      159.89      159.40     14.70 o
   3   8   1       27.66       34.90     11.46 o
   4   8   1       11.06       11.57     12.60 o
  -3   9   1      166.71      135.67     14.00 o
  -2   9   1       92.57      142.17     15.88 o
  -1   9   1       89.13      105.98     14.47 o
   0   9   1      115.53      114.62     15.45 o
   1   9   1       89.08       89.04     14.31 o
   2   9   1       92.50       98.87     15.03 o
   3   9   1      166.74      146.42     18.90 o
  -2  10   1       34.97       36.51     19.81 o
  -1  10   1       14.37       35.74     15.38 o
   0  10   1        3.57       16.55     14.85 o
   1  10   1       14.41       30.28     16.11 o
   2  10   1       34.83       41.40     20.14 o
   0   0   2      192.97      165.26     14.43 o
   1   0   2     4494.47     3876.24    140.35 o
   2   0   2       14.74       32.46      8.26 o
   3   0   2        0.25        9.70      7.26 o
   4   0   2        1.32        0.73      7.71 o
   5   0   2       80.72       88.09      7.34 o
   6   0   2       11.80       51.60     34.50 o
   7   0   2        0.20       15.97     14.92 o
  -7   1   2        0.42       24.06     15.40 o
  -6   1   2      342.25      375.31     15.73 o
  -5   1   2       67.34       94.20     10.11 o
  -4   1   2        1.23       -5.11      7.92 o
  -3   1   2     1386.14     1433.73     11.51 o
  -2   1   2      134.23      154.99      9.43 o
  -1   1   2     3268.85     3159.69     28.57 o
   0   1   2     3231.06     2940.21    259.25 o
   1   1   2     3270.71     3202.24     24.25 o
   2   1   2      134.20      140.10     10.80 o
   3   1   2     1385.33     1407.20     23.73 o
   4   1   2        1.26        5.92      7.88 o
   5   1   2       67.25       64.90      7.06 o
   6   1   2      342.16      369.92     15.77 o
   7   1   2        0.42       18.53     14.09 o
  -7   2   2      361.35      353.32     20.19 o
  -6   2   2      386.25      359.29     21.94 o
  -5   2   2       11.19       23.19      7.65 o
  -4   2   2        3.05       11.88      7.36 o
  -3   2   2      354.93      392.25      9.33 o
  -2   2   2      865.31      829.68     10.77 o
  -1   2   2     4545.49     4498.54     43.55 o
   0   2   2      904.40      914.88     16.43 o
   1   2   2     4546.08     4415.32     41.38 o
   2   2   2      866.45      814.91     15.42 o
   3   2   2      354.94      397.42      9.38 o
   4   2   2        3.05        6.70      8.37 o
   5   2   2       11.19       32.20      6.85 o
   6   2   2      386.40      398.98     14.46 o
   7   2   2      361.39      336.85     17.10 o
  -7   3   2       19.87       15.36     15.00 o
  -6   3   2       97.09       95.50     10.79 o
  -5   3   2       73.61       75.67      8.24 o
  -4   3   2       66.48       75.92      7.72 o
  -3   3   2      328.39      354.93      8.25 o
  -2   3   2      250.84      249.38      8.50 o
  -1   3   2      845.85      842.50     11.91 o
   0   3   2     1018.99     1014.18     20.83 o
   1   3   2      845.49      829.32     13.55 o
   2   3   2      250.64      250.18      9.00 o
   3   3   2      328.02      331.59     10.86 o
   4   3   2       66.59       76.98      9.19 o
   5   3   2       73.47       79.21      7.14 o
   6   3   2       96.99      112.41     15.84 o
  -6   4   2        7.52       10.49      9.48 o
  -5   4   2       24.74       17.59      6.68 o
  -4   4   2        8.87       15.20      6.89 o
  -3   4   2       67.02       70.33      6.64 o
  -2   4   2     3040.67     3021.49     31.58 o
  -1   4   2      179.61      154.50     16.49 o
   0   4   2       17.59       21.87     10.96 o
   1   4   2      179.36      168.86     12.18 o
   2   4   2     3040.36     3039.88     40.81 o
   3   4   2       66.73       60.30      8.53 o
   4   4   2        8.86       19.30      7.50 o
   5   4   2       24.70       26.72      9.18 o
  -6   5   2       29.05       31.73     11.92 o
  -5   5   2      350.51      281.54     28.66 o
  -4   5   2      182.58      179.70      9.73 o
  -3   5   2       24.90       30.22      7.27 o
  -2   5   2       44.81       38.65      7.83 o
  -1   5   2      903.37      873.73     50.32 o
   0   5   2       12.66        6.24     11.89 o
   1   5   2      903.65      891.32     14.72 o
   2   5   2       44.89       45.54      7.92 o
   3   5   2       24.93       23.33      7.63 o
   4   5   2      182.43      184.37      8.15 o
   5   5   2      350.40      302.69     12.52 o
   6   5   2       29.03       33.49      7.97 o
  -6   6   2        3.38       -1.12     18.75 o
  -5   6   2       58.20       56.43     13.67 o
  -4   6   2       42.07       45.37      7.73 o
  -3   6   2       13.93       27.99      7.92 o
  -2   6   2      227.84      213.45     18.69 o
  -1   6   2      278.44      249.61     48.60 o
   0   6   2        4.79       -3.34     12.36 o
   1   6   2      278.35      289.76     14.70 o
   2   6   2      227.95      226.91      8.90 o
   3   6   2       14.01       26.70      8.36 o
   4   6   2       41.99       45.76      8.03 o
   5   6   2       58.15       66.33     12.34 o
   6   6   2        3.39       -5.99     12.39 o
  -5   7   2      160.83      103.35     22.87 o
  -4   7   2       62.78       53.94      9.43 o
  -3   7   2        0.67        8.82      9.07 o
  -2   7   2      119.21      131.96     10.73 o
  -1   7   2       99.65       96.23     25.35 o
   0   7   2       76.09       61.65     13.07 o
   1   7   2       99.57       96.60     11.32 o
   2   7   2      119.29      115.19     10.25 o
   3   7   2        0.66        9.09      9.26 o
   4   7   2       62.84       61.62     10.08 o
   5   7   2      161.14      137.61     12.30 o
  -4   8   2       36.77       38.15     10.02 o
  -3   8   2        6.12        4.98     10.18 o
  -2   8   2       52.08       63.43     13.61 o
  -1   8   2        1.25        2.20     13.25 o
   0   8   2       18.44       27.65     14.22 o
   1   8   2        1.23        6.10     12.46 o
   2   8   2       52.16       43.99     13.89 o
   3   8   2        6.12       17.03     11.29 o
   4   8   2       36.76       46.78     12.60 o
  -3   9   2       16.72        5.00     13.57 o
  -2   9   2       35.19       53.21     19.04 o
  -1   9   2       42.56       10.94     21.68 o
   0   9   2        1.75        5.98     13.60 o
   1   9   2       42.55       57.39     13.20 o
   2   9   2       35.15       36.39     14.42 o
   3   9   2       16.72       21.51     19.51 o
  -2  10   2        0.48        0.82     19.59 o
  -1  10   2       72.26       86.66     16.48 o
   0  10   2      104.89      117.82     15.46 o
   1  10   2       72.45       85.20     15.19 o
   2  10   2        0.47        9.81     14.80 o
   1   0   3        3.65        6.10     10.71 o
   2   0   3      106.16       96.29      9.40 o
   3   0   3       28.43       23.21      7.65 o
   4   0   3        9.82       13.48      7.71 o
   5   0   3      873.18      863.26     31.71 o
   6   0   3      390.61      401.38     21.78 o
   7   0   3        5.47       -0.48     14.85 o
  -7   1   3       16.91       39.72     15.14 o
  -6   1   3       75.51       84.61     10.30 o
  -5   1   3      138.38      148.69     12.01 o
  -4   1   3      270.98      262.60     11.15 o
  -3   1   3      700.01      720.97     15.42 o
  -2   1   3      572.46      527.62     10.17 o
  -1   1   3     3485.40     3448.41     22.05 o
   1   1   3     3486.34     3333.69     38.51 o
   2   1   3      573.30      540.90     11.24 o
   3   1   3      700.30      694.46     17.82 o
   4   1   3      270.68      285.38      8.88 o
   5   1   3      138.52      127.56      9.79 o
   7   1   3       16.84       47.67     11.05 o
  -7   2   3       19.22       32.77     19.23 o
  -6   2   3      233.93      247.28     10.83 o
  -5   2   3       45.99       57.21     12.14 o
  -4   2   3       86.23       92.47      8.24 o
  -3   2   3      559.44      617.32      9.32 o
  -2   2   3       67.73       66.65      7.98 o
  -1   2   3    22072.31    21528.21     94.18 o
   0   2   3    13409.81    12587.97   1063.66 o
   1   2   3    22069.73    21558.67    164.76 o
   2   2   3       67.68       67.48     10.64 o
   3   2   3      559.39      616.73     12.42 o
   4   2   3       85.92       84.87      8.82 o
   5   2   3       46.02       40.29     15.02 o
   6   2   3      233.95      240.54     11.26 o
   7   2   3       19.24       24.85     15.33 o
  -7   3   3        7.62       20.69     15.40 o
  -6   3   3       11.09        8.49     22.58 o
  -5   3   3        1.85       10.45     10.61 o
  -4   3   3       81.22       90.09      9.76 o
  -3   3   3       64.78       61.26      7.00 o
  -2   3   3      162.49      175.94      8.09 o
  -1   3   3     1132.15     1145.73     17.43 o
   0   3   3      729.40      682.40     13.11 o
   1   3   3     1131.63     1110.13    100.62 o
   2   3   3      162.67      172.82      9.41 o
   3   3   3       64.59       48.57      7.69 o
   4   3   3       81.31       68.41     11.49 o
   5   3   3        1.87       11.95      8.42 o
   6   3   3       11.14        4.92     13.22 o
  -6   4   3       25.80       40.09      9.05 o
  -5   4   3       28.59       19.47      7.58 o
  -4   4   3      317.06      313.94     14.18 o
  -3   4   3      338.55      322.65     12.85 o
  -2   4   3      455.82      460.98      9.53 o
  -1   4   3      266.53      266.55     21.70 o
   0   4   3      124.12      126.53     11.53 o
   1   4   3      266.21      261.67     11.41 o
   2   4   3      455.93      461.53     10.74 o
   3   4   3      338.73      329.65     12.98 o
   4   4   3      317.08      321.63     25.07 o
   5   4   3       28.60       33.43     10.58 o
   6   4   3       25.78       26.42     14.45 o
  -6   5   3       12.45        3.30     18.35 o
  -5   5   3       60.80       55.44      8.33 o
  -4   5   3       30.75       37.50      7.61 o
  -3   5   3      129.68      127.36      6.96 o
  -2   5   3      169.98      194.70      7.92 o
  -1   5   3      444.31      462.99      9.26 o
   0   5   3       63.37       52.54     10.63 o
   1   5   3      444.50      449.57     13.73 o
   2   5   3      169.66      182.72      8.78 o
   3   5   3      129.75      125.20      9.34 o
   4   5   3       30.76       29.87      7.69 o
   5   5   3       60.75       82.48     15.86 o
   6   5   3       12.37       15.70     11.90 o
  -6   6   3        0.77       34.72     18.40 o
  -5   6   3       14.33       21.26      9.47 o
  -4   6   3       23.14       32.14      8.92 o
  -3   6   3       60.09       77.25      8.42 o
  -2   6   3      296.11      285.39     18.30 o
  -1   6   3      121.71      139.43     11.41 o
   0   6   3      140.32      132.18     12.94 o
   1   6   3      121.81      127.97     11.98 o
   2   6   3      296.21      298.48     10.89 o
   3   6   3       60.04       60.39      8.24 o
   4   6   3       23.20       16.42      9.40 o
   5   6   3       14.37       27.43     23.05 o
   6   6   3        0.77       -2.55     20.69 o
  -5   7   3       42.12       31.81     21.72 o
  -4   7   3      116.69      106.41     14.01 o
  -3   7   3       81.42       84.27      8.67 o
  -2   7   3        4.55        2.40      8.66 o
  -1   7   3       78.93       85.67     13.34 o
   0   7   3       15.46       19.07     12.21 o
   1   7   3       79.23       93.87     10.74 o
   2   7   3        4.55       11.50      9.80 o
   3   7   3       81.23       81.38      9.07 o
   4   7   3      116.72      115.32     10.40 o
   5   7   3       42.16       35.04     11.79 o
  -4   8   3       52.03       47.69     10.20 o
  -3   8   3       50.37       40.38     10.25 o
  -2   8   3       32.60       40.97     13.44 o
  -1   8   3       49.44       44.49     13.71 o
   0   8   3       99.70      115.18     13.55 o
   1   8   3       49.54       54.97     13.48 o
   2   8   3       32.63       24.67     13.42 o
   3   8   3       50.38       49.88     11.80 o
   4   8   3       52.16       54.08     13.46 o
  -3   9   3       20.14       27.46     12.29 o
  -2   9   3       23.11       47.52     18.97 o
  -1   9   3       88.45       88.75     16.29 o
   0   9   3        5.00       12.46     18.14 o
   1   9   3       88.58       99.02     14.17 o
   2   9   3       23.10       33.34     12.44 o
   3   9   3       20.21       26.59     17.69 o
  -2  10   3        9.40       13.00     19.45 o
  -1  10   3       91.10       79.19     16.08 o
   0  10   3      463.59      472.04     18.27 o
   1  10   3       91.02      113.99     16.62 o
   2  10   3        9.37       19.77     14.92 o
   1   0   4     1319.31     1284.80     21.11 o
   2   0   4      849.00      813.85     11.34 o
   3   0   4      791.14      798.28     11.73 o
   4   0   4      517.92      512.88     14.92 o
   5   0   4      988.89      976.03     13.16 o
   6   0   4     1309.18     1215.65     13.18 o
   7   0   4       13.47       38.16     15.20 o
  -7   1   4        6.03       -1.83     15.38 o
  -6   1   4      103.14      147.12     33.30 o
  -5   1   4       74.74       82.62     14.56 o
  -4   1   4      123.06      134.96      7.10 o
  -3   1   4     1761.86     1760.06     30.25 o
  -2   1   4      413.57      421.56     10.09 o
  -1   1   4     4008.18     3935.92     21.48 o
   0   1   4      884.98      854.39     12.63 o
   1   1   4     4008.11     3964.77     61.75 o
   2   1   4      413.32      424.12     10.34 o
   3   1   4     1763.57     1774.07     16.12 o
   4   1   4      122.89      129.53      8.02 o
   5   1   4       74.91       76.33     10.72 o
   6   1   4      103.20      100.84     14.59 o
   7   1   4        6.03       15.43     10.79 o
  -7   2   4       18.14       16.90     10.98 o
  -6   2   4       36.52       59.93     14.03 o
  -5   2   4      168.39      169.13     10.27 o
  -4   2   4        5.81        4.28      7.00 o
  -3   2   4       69.30       80.95      7.50 o
  -2   2   4       35.45       41.19      7.30 o
  -1   2   4     8124.48     7941.68     54.65 o
   0   2   4     3924.13     3761.14     40.26 o
   1   2   4     8126.59     8036.38     56.55 o
   2   2   4       35.54       41.71      8.85 o
   3   2   4       69.26       82.08      9.48 o
   4   2   4        5.77       20.48      6.94 o
   5   2   4      168.71      179.67      9.15 o
   6   2   4       36.62       45.20     15.46 o
  -7   3   4       42.64       45.32     18.53 o
  -6   3   4       11.65       10.46     11.42 o
  -5   3   4      126.06      128.75     17.57 o
  -4   3   4       77.61       76.27      6.53 o
  -3   3   4      152.28      154.94      7.59 o
  -2   3   4      192.54      181.55      7.81 o
  -1   3   4     2957.94     2920.91     21.47 o
   0   3   4     1928.49     1871.56     15.50 o
   1   3   4     2957.77     2923.20     18.54 o
   2   3   4      192.37      176.88      9.83 o
   3   3   4      152.48      157.62      7.60 o
   4   3   4       77.77       83.41     10.29 o
   5   3   4      125.95      105.40     14.62 o
   6   3   4       11.59        9.10     14.45 o
  -6   4   4       35.46       37.20     21.61 o
  -5   4   4       33.16       24.33      9.97 o
  -4   4   4      276.94      279.13      9.56 o
  -3   4   4      229.71      250.33      7.82 o
  -2   4   4      769.11      768.69      9.52 o
  -1   4   4      739.00      726.41     51.72 o
   0   4   4       33.18       36.01      9.90 o
   1   4   4      738.38      777.70     13.15 o
   2   4   4      769.17      774.40     10.65 o
   3   4   4      229.70      233.67      8.30 o
   4   4   4      276.58      295.72     10.47 o
   5   4   4       33.09       34.48     10.90 o
   6   4   4       35.38       35.58     14.21 o
  -6   5   4       26.67       14.50     11.90 o
  -5   5   4       56.57       62.60     20.39 o
  -4   5   4        4.28       17.18      7.40 o
  -3   5   4       30.55       40.34      7.26 o
  -2   5   4      215.57      202.06      8.82 o
  -1   5   4      466.09      449.08      8.73 o
   0   5   4        5.65        6.30      9.94 o
   1   5   4      465.80      458.73     20.44 o
   2   5   4      215.24      212.35      9.95 o
   3   5   4       30.44       31.96      9.01 o
   4   5   4        4.32        8.01      8.62 o
   5   5   4       56.59       70.66     15.16 o
   6   5   4       26.69       -5.55     21.83 o
  -5   6   4       30.12       24.51     12.82 o
  -4   6   4       20.82       18.87      8.88 o
  -3   6   4      178.14      172.90      8.59 o
  -2   6   4       35.30       33.85      8.13 o
  -1   6   4      588.12      599.70     10.81 o
   0   6   4      245.65      244.07     11.51 o
   1   6   4      587.68      600.28     15.05 o
   2   6   4       35.34       44.24      9.69 o
   3   6   4      178.40      192.21     10.01 o
   4   6   4       20.80       28.66     10.71 o
   5   6   4       30.13       24.51     10.60 o
  -5   7   4       23.50        6.85     21.57 o
  -4   7   4       19.37        5.40     10.57 o
  -3   7   4       16.06       23.69     11.15 o
  -2   7   4      317.46      313.65     10.20 o
  -1   7   4      119.92      144.37     14.34 o
   0   7   4        0.14       16.16     12.38 o
   1   7   4      119.90      124.54     13.17 o
   2   7   4      317.56      286.67     38.93 o
   3   7   4       16.01       27.20     10.00 o
   4   7   4       19.36        3.78      9.67 o
   5   7   4       23.41        5.11     15.93 o
  -4   8   4       16.98       17.14     10.36 o
  -3   8   4       37.83       52.78      8.38 o
  -2   8   4       42.24       33.72     13.54 o
  -1   8   4      109.17      101.11     14.50 o
   0   8   4       94.73      100.79     13.54 o
   1   8   4      109.32      134.15     12.80 o
   2   8   4       42.19       38.68     11.54 o
   3   8   4       37.72       45.55     10.96 o
   4   8   4       16.98        9.86     11.54 o
  -3   9   4       58.28       45.81     14.03 o
  -2   9   4       17.57       14.23     15.60 o
  -1   9   4      136.58      134.96     15.94 o
   0   9   4        5.12       33.44     14.90 o
   1   9   4      136.71      139.63     15.41 o
   2   9   4       17.56       17.28     12.19 o
   3   9   4       58.39       52.47     17.23 o
  -2  10   4       23.18       56.25     20.49 o
  -1  10   4      147.69      153.71     22.37 o
   0  10   4       41.92       47.41     15.86 o
   1  10   4      147.64      138.57     15.70 o
   2  10   4       23.14       37.67     15.00 o
   1   0   5       57.81       44.98     10.04 o
   2   0   5       42.19       61.89      8.82 o
   3   0   5       13.87       12.47      7.95 o
   4   0   5      193.82      197.86      7.79 o
   5   0   5       59.29       76.42      6.90 o
   6   0   5     1097.15     1088.53     19.52 o
   7   0   5        1.41        7.38     14.98 o
  -7   1   5       12.66       38.29     14.94 o
  -6   1   5       77.53       95.64     14.03 o
  -5   1   5       90.63       97.53      9.33 o
  -4   1   5      587.12      613.63      8.83 o
  -3   1   5      217.72      216.80      7.51 o
  -2   1   5      614.40      585.40     10.16 o
  -1   1   5     1554.38     1457.32     14.78 o
   0   1   5       25.58       25.68      8.65 o
   1   1   5     1554.33     1444.05     14.64 o
   2   1   5      614.54      574.08     12.04 o
   3   1   5      217.93      221.09     14.90 o
   4   1   5      586.73      614.35      8.63 o
   5   1   5       90.78       99.54      6.85 o
   6   1   5       77.55       99.86     13.52 o
   7   1   5       12.65        4.10     15.40 o
  -7   2   5       19.67       16.34     12.56 o
  -6   2   5       26.67       25.59      8.44 o
  -5   2   5      383.61      381.42     20.46 o
  -4   2   5      173.12      188.78      8.00 o
  -3   2   5      249.08      271.42      7.33 o
  -2   2   5      294.72      298.90      8.89 o
  -1   2   5     5995.03     5636.11     41.29 o
   0   2   5      894.75      874.94     12.08 o
   1   2   5     5994.28     5782.54     46.78 o
   2   2   5      294.72      297.41      9.76 o
   3   2   5      248.54      257.46     13.24 o
   4   2   5      173.04      165.58      7.26 o
   5   2   5      383.63      395.29      9.33 o
   6   2   5       26.66       49.47     28.94 o
  -6   3   5       98.24       89.10     15.37 o
  -5   3   5       33.95       25.27      7.60 o
  -4   3   5      369.47      370.70     10.70 o
  -3   3   5      358.71      371.84      8.01 o
  -2   3   5      410.61      411.53      8.93 o
  -1   3   5      745.93      722.83     10.15 o
   0   3   5      885.73      783.70     67.90 o
   1   3   5      746.74      725.87     11.32 o
   2   3   5      410.73      406.32      9.86 o
   3   3   5      358.49      381.63     11.03 o
   4   3   5      368.72      373.90      8.36 o
   5   3   5       33.95       49.48     11.46 o
   6   3   5       98.16      108.33     14.81 o
  -6   4   5        3.57       10.74      7.72 o
  -5   4   5       55.93       48.35      8.28 o
  -4   4   5       35.21       36.53      7.07 o
  -3   4   5      169.44      180.97      7.59 o
  -2   4   5     2579.09     2623.25     16.39 o
  -1   4   5      102.15      108.15      7.15 o
   0   4   5       13.79       17.53      7.59 o
   1   4   5      102.24       98.20      9.79 o
   2   4   5     2579.27     2611.43     22.13 o
   3   4   5      169.76      182.55      7.39 o
   4   4   5       35.30       37.90     11.21 o
   5   4   5       55.90       20.67     17.14 o
  -6   5   5        8.21       16.44      9.29 o
  -5   5   5        5.10        5.13     11.99 o
  -4   5   5      161.43      160.46      7.26 o
  -3   5   5       14.85       13.30      7.63 o
  -2   5   5      183.49      193.78      7.89 o
  -1   5   5      533.01      565.32      8.85 o
   0   5   5      384.82      409.66     11.52 o
   1   5   5      532.26      559.23     12.11 o
   2   5   5      183.50      194.53     10.97 o
   3   5   5       14.90       27.84      8.64 o
   4   5   5      161.41      153.26      9.40 o
   5   5   5        5.16       32.86     13.79 o
   6   5   5        8.26       10.02     21.41 o
  -5   6   5        0.87       24.52     11.44 o
  -4   6   5       11.01       19.39      7.68 o
  -3   6   5       14.22       19.45      7.44 o
  -2   6   5      256.04      258.78      7.60 o
  -1   6   5       57.47       58.96      8.01 o
   0   6   5      107.41      112.06     10.55 o
   1   6   5       57.53       60.44     11.41 o
   2   6   5      255.97      260.99     10.51 o
   3   6   5       14.28       26.13     10.35 o
   4   6   5       11.02       18.69     10.75 o
   5   6   5        0.87        7.71     22.96 o
  -5   7   5        8.35       20.25     18.53 o
  -4   7   5       37.52       33.59      9.23 o
  -3   7   5       27.36       28.73     11.34 o
  -2   7   5      124.28      130.15      8.10 o
  -1   7   5      327.22      364.09     13.11 o
   0   7   5       74.50       77.22     10.64 o
   1   7   5      327.29      343.96     13.58 o
   2   7   5      124.24      130.59     10.52 o
   3   7   5       27.37       35.17     10.40 o
   4   7   5       37.47       22.65     10.26 o
   5   7   5        8.38       10.31     15.06 o
  -4   8   5       21.03       18.69      9.95 o
  -3   8   5       13.19       17.74      8.68 o
  -2   8   5      130.38      141.16     10.95 o
  -1   8   5      196.10      186.99     25.99 o
   0   8   5       32.49       32.32     13.72 o
   1   8   5      196.25      217.78     12.64 o
   2   8   5      130.63      125.15     11.01 o
   3   8   5       13.22       19.09     10.88 o
   4   8   5       21.02       13.40     10.48 o
  -3   9   5      133.27      138.58     11.54 o
  -2   9   5       26.46       23.90     18.53 o
  -1   9   5      419.11      442.43     30.56 o
   0   9   5       26.32       37.59     14.24 o
   1   9   5      418.93      444.77     25.41 o
   2   9   5       26.42       17.71     14.12 o
   3   9   5      133.26      116.90     17.11 o
  -2  10   5        3.74       -5.99     19.41 o
  -1  10   5       61.22       64.84     17.18 o
   0  10   5       13.98        2.57     14.87 o
   1  10   5       61.28       63.76     15.24 o
   2  10   5        3.68       17.61     14.54 o
   0   0   6    16252.78    15111.74    321.98 o
   1   0   6      133.38      123.92      8.76 o
   2   0   6     1438.99     1386.78     13.51 o
   3   0   6      144.50      141.71      7.58 o
   4   0   6      330.59      366.06      8.34 o
   5   0   6       87.69       73.41     13.09 o
   7   0   6        0.42       -4.15     15.65 o
  -6   1   6       94.54       87.60     14.14 o
  -5   1   6      511.34      497.78     14.92 o
  -4   1   6      134.71      159.36      7.51 o
  -3   1   6      223.02      241.53      8.15 o
  -2   1   6       86.80       91.23      7.71 o
  -1   1   6      840.35      772.05     14.69 o
   0   1   6     1947.99     1749.81     12.67 o
   1   1   6      840.35      752.84     11.12 o
   2   1   6       86.49       87.68      8.74 o
   3   1   6      222.49      253.54      8.10 o
   4   1   6      134.80      144.69      7.31 o
   5   1   6      511.28      500.70     13.09 o
   6   1   6       94.61      142.37     14.19 o
   7   1   6       20.19       19.83     15.40 o
  -7   2   6      101.85       94.45     11.33 o
  -6   2   6       29.23       32.71      8.32 o
  -5   2   6      682.48      692.47     14.02 o
  -4   2   6      359.71      370.12      8.83 o
  -3   2   6      885.84      919.41     13.29 o
  -2   2   6      306.26      277.42      7.65 o
  -1   2   6      800.04      799.04     12.52 o
   0   2   6      418.48      374.34      9.05 o
   1   2   6      800.69      782.72     12.31 o
   2   2   6      306.26      288.02      8.73 o
   3   2   6      885.90      937.25     23.71 o
   4   2   6      359.75      340.50      8.13 o
   5   2   6      682.80      664.72     15.72 o
   6   2   6       29.26       14.87     13.86 o
   7   2   6      101.78      112.34     15.77 o
  -6   3   6      106.08       85.80     11.23 o
  -5   3   6      304.81      271.27     21.05 o
  -4   3   6       93.64       97.01      6.68 o
  -3   3   6       48.40       54.19      8.67 o
  -2   3   6      375.67      401.42     10.79 o
  -1   3   6      503.65      493.43      9.40 o
   0   3   6      394.64      389.81      9.18 o
   1   3   6      503.58      475.68     10.55 o
   2   3   6      376.09      388.07      9.55 o
   3   3   6       48.39       58.16      8.53 o
   4   3   6       93.78      104.43      7.88 o
   5   3   6      304.75      283.67     12.81 o
   6   3   6      105.87      115.29     16.95 o
  -6   4   6        8.68       24.00     12.49 o
  -5   4   6       32.52       51.55     15.75 o
  -4   4   6      307.62      288.73      8.91 o
  -3   4   6      117.63      110.53      7.48 o
  -2   4   6     1486.61     1531.09     32.10 o
  -1   4   6     1104.33     1114.20     11.67 o
   0   4   6       84.90       92.44      7.26 o
   1   4   6     1103.90     1074.29    120.32 o
   2   4   6     1485.88     1491.10     17.34 o
   3   4   6      117.58      121.62     10.15 o
   4   4   6      307.37      298.70     10.56 o
   5   4   6       32.53       63.03     14.17 o
   6   4   6        8.63       42.30     14.92 o
  -6   5   6       28.65       37.74     12.60 o
  -5   5   6       24.01       11.41     23.55 o
  -4   5   6        0.99        9.62      8.21 o
  -3   5   6      290.01      274.09     12.16 o
  -2   5   6      645.74      634.18      9.08 o
  -1   5   6     1555.48     1540.72     66.48 o
   0   5   6      447.49      464.49     11.46 o
   1   5   6     1555.96     1604.44     14.48 o
   2   5   6      645.70      627.70     10.80 o
   3   5   6      289.79      289.75      8.70 o
   4   5   6        1.01        2.08      9.49 o
   5   5   6       23.92       11.62     12.05 o
   6   5   6       28.64       29.19     21.55 o
  -5   6   6        3.60       22.86     10.76 o
  -4   6   6       32.88       41.04      7.09 o
  -3   6   6      262.41      252.01      8.17 o
  -2   6   6        9.75        8.42      7.58 o
  -1   6   6       29.03       32.49      7.59 o
   0   6   6      164.67      153.22     32.61 o
   1   6   6       29.02       22.99     10.55 o
   2   6   6        9.75       12.04     10.22 o
   3   6   6      262.60      251.13     11.29 o
   4   6   6       32.90       39.90     11.63 o
   5   6   6        3.57       28.33     14.64 o
  -5   7   6        4.64       -1.15     18.35 o
  -4   7   6        3.38      -11.12     13.42 o
  -3   7   6       20.87       21.38      6.83 o
  -2   7   6      194.54      212.03      8.09 o
  -1   7   6       28.97       39.57     11.40 o
   0   7   6      393.23      417.10     67.41 o
   1   7   6       29.00       45.40     12.10 o
   2   7   6      194.70      187.64     10.35 o
   3   7   6       20.88        6.89     11.41 o
   4   7   6        3.40        8.98     10.83 o
   5   7   6        4.62        4.78     15.39 o
  -4   8   6       16.76       17.79     11.07 o
  -3   8   6       34.68       34.40      8.29 o
  -2   8   6      128.91      131.60     11.47 o
  -1   8   6      421.54      422.83     17.23 o
   0   8   6        7.87       17.30     15.46 o
   1   8   6      421.60      425.16     12.87 o
   2   8   6      128.97      132.86     11.47 o
   3   8   6       34.65       51.72     13.10 o
   4   8   6       16.81       13.14     14.52 o
  -3   9   6       45.60       48.04     10.88 o
  -2   9   6      115.33      134.02     19.78 o
  -1   9   6      175.31      202.25     16.80 o
   0   9   6       22.04       23.32     14.74 o
   1   9   6      175.36      162.99     15.06 o
   2   9   6      115.33      101.85     14.27 o
   3   9   6       45.55       31.86     12.94 o
  -1  10   6       21.11       14.34     17.15 o
   0  10   6        0.52        9.38     14.78 o
   1  10   6       21.09       29.27     15.09 o
   1   0   7      573.57      549.05     10.09 o
   2   0   7      502.31      497.46      9.83 o
   3   0   7        6.60        1.55      7.63 o
   4   0   7     1118.08     1093.21     22.47 o
   5   0   7       34.21       13.11     10.55 o
   6   0   7      202.07      192.25     14.83 o
   7   0   7        5.80       17.05     13.34 o
  -6   1   7       81.06       73.96     14.41 o
  -5   1   7      464.97      454.47      9.52 o
  -4   1   7      514.59      505.05     13.21 o
  -3   1   7      150.39      163.98      9.01 o
  -2   1   7      731.35      741.09      9.23 o
  -1   1   7       10.28       12.31      7.61 o
   0   1   7      807.74      733.55      9.34 o
   1   1   7       10.28        8.15      8.00 o
   2   1   7      730.31      730.99     10.43 o
   3   1   7      150.73      151.71      7.69 o
   4   1   7      514.80      496.32     10.06 o
   5   1   7      464.79      423.63     11.26 o
   7   1   7       58.83       82.66     15.60 o
  -7   2   7       46.32       32.77     11.19 o
  -5   2   7      462.42      477.45     12.22 o
  -4   2   7      288.44      276.32      8.58 o
  -3   2   7     1320.87     1313.32     19.56 o
  -2   2   7      119.28      137.78      7.84 o
  -1   2   7      166.20      159.20      7.28 o
   0   2   7      113.91      126.56      7.53 o
   1   2   7      166.10      142.73      8.36 o
   2   2   7      119.12      135.01      8.33 o
   3   2   7     1320.78     1320.00     12.46 o
   4   2   7      287.92      317.77     16.39 o
   5   2   7      462.44      461.37     19.36 o
   6   2   7       83.16      108.88     14.32 o
   7   2   7       46.28       60.19     15.38 o
  -6   3   7       48.27       73.55     13.32 o
  -5   3   7      188.48      185.48     38.50 o
  -4   3   7       96.87       97.86      7.45 o
  -3   3   7        6.80       16.39      6.38 o
  -2   3   7      494.27      501.66      8.62 o
  -1   3   7      167.82      174.18      7.74 o
   0   3   7        2.00        2.44      7.55 o
   1   3   7      167.56      159.89      8.61 o
   2   3   7      494.20      497.11      8.56 o
   3   3   7        6.85        8.79      7.41 o
   4   3   7       96.77       89.54     10.29 o
   5   3   7      188.56      180.09      9.03 o
   6   3   7       48.30       59.39     10.78 o
  -6   4   7       62.40       27.06     15.31 o
  -5   4   7        6.96       15.13      9.94 o
  -4   4   7       26.47       33.72      7.05 o
  -3   4   7       35.16       44.15      6.61 o
  -2   4   7     2064.16     2038.01     16.42 o
  -1   4   7     1059.78     1014.83     13.97 o
   0   4   7       16.85       18.60      7.23 o
   1   4   7     1059.64     1043.37     11.52 o
   2   4   7     2064.86     2037.09     13.00 o
   3   4   7       35.13       31.69      8.23 o
   4   4   7       26.44       35.01     13.85 o
   5   4   7        7.00       25.98     41.22 o
   6   4   7       62.39       47.79     15.64 o
  -6   5   7       36.04       51.20     13.74 o
  -5   5   7        7.46       -4.25     12.63 o
  -4   5   7       47.11       54.72      8.14 o
  -3   5   7       95.10       97.43      7.47 o
  -2   5   7      675.37      678.53      8.80 o
  -1   5   7      427.51      408.68     35.89 o
   0   5   7        7.43       16.56      8.83 o
   1   5   7      427.35      436.24      9.95 o
   2   5   7      674.44      691.66     14.55 o
   3   5   7       95.11       90.78      9.67 o
   4   5   7       47.14       41.67     10.51 o
   5   5   7        7.47       -0.70     11.73 o
   6   5   7       35.91       28.39     12.38 o
  -5   6   7       30.45       17.10     32.47 o
  -4   6   7       25.50       27.63      8.87 o
  -3   6   7       92.27       85.51      8.76 o
  -2   6   7      183.94      182.61      7.14 o
  -1   6   7      203.40      205.33      8.02 o
   0   6   7       12.03       20.18      8.78 o
   1   6   7      203.60      209.96     10.65 o
   2   6   7      183.85      186.03      9.82 o
   3   6   7       92.14       96.91     13.18 o
   4   6   7       25.57       32.98     15.06 o
   5   6   7       30.45       17.54     14.42 o
  -5   7   7        5.85       -8.75     19.23 o
  -4   7   7       89.30       67.02     13.75 o
  -3   7   7      103.40       99.67      7.45 o
  -2   7   7      547.59      542.42      9.58 o
  -1   7   7       95.95      116.84      9.67 o
   0   7   7      228.26      227.24     11.51 o
   1   7   7       95.65       85.25     12.09 o
   2   7   7      547.75      539.71     16.51 o
   3   7   7      103.17      106.39     11.47 o
   4   7   7       89.31       99.69     13.89 o
   5   7   7        5.87       27.31     13.63 o
  -4   8   7       82.36       88.19     11.43 o
  -3   8   7       41.88       37.92      9.09 o
  -2   8   7      144.84      139.86     10.03 o
  -1   8   7      231.16      234.06     15.12 o
   0   8   7      454.67      440.83     15.08 o
   1   8   7      231.28      217.59     11.17 o
   2   8   7      144.82      116.40     30.63 o
   3   8   7       41.85       30.58     14.08 o
   4   8   7       82.39       85.85     15.87 o
  -3   9   7        2.63       16.68     11.09 o
  -2   9   7       68.87       45.96     16.13 o
  -1   9   7      129.17      143.98     19.89 o
   0   9   7       63.29      100.73     15.93 o
   1   9   7      129.09      112.93     29.32 o
   2   9   7       68.74       54.78     13.83 o
   3   9   7        2.64        3.40     12.43 o
  -1  10   7        8.68       24.70     19.59 o
   0  10   7        0.00       42.00     17.68 o
   1  10   7        8.71       25.17     16.74 o
   0   0   8     2331.90     2115.64     60.52 o
   1   0   8      390.51      380.75      8.65 o
   2   0   8      835.01      812.28     10.67 o
   3   0   8       62.09       75.09      7.18 o
   4   0   8      190.81      194.73      7.97 o
   5   0   8        7.55       15.51     12.76 o
   6   0   8      325.36      337.05     31.49 o
   7   0   8      116.17      121.93     11.27 o
  -5   1   8      362.12      346.45     10.73 o
  -4   1   8      267.95      268.74      8.26 o
  -3   1   8     1007.45     1047.29     10.92 o
  -2   1   8      573.13      605.27     10.71 o
  -1   1   8      244.32      258.63      7.84 o
   0   1   8       36.47       52.66      7.06 o
   1   1   8      243.95      248.91      7.82 o
   2   1   8      573.07      615.87     16.25 o
   3   1   8     1006.99     1023.70     13.83 o
   4   1   8      267.49      275.13     10.12 o
   5   1   8      361.59      331.81     11.81 o
   6   1   8       42.71       66.38     14.45 o
  -6   2   8       95.31       97.47     14.85 o
  -5   2   8      314.88      314.28     27.34 o
  -4   2   8      664.82      611.12     10.48 o
  -3   2   8       62.59       69.89      6.69 o
  -2   2   8      692.24      658.45      8.94 o
  -1   2   8      439.34      428.64      7.93 o
   0   2   8     1508.87     1427.69     11.80 o
   1   2   8      439.34      443.19      9.25 o
   2   2   8      692.55      689.94     12.11 o
   3   2   8       62.58       72.68      7.07 o
   4   2   8      665.12      669.34     18.43 o
   5   2   8      315.08      338.31     13.10 o
   6   2   8       95.34       46.16     15.16 o
  -6   3   8        5.37        6.32     11.25 o
  -5   3   8      137.84      119.46     11.35 o
  -4   3   8       37.91       49.22      8.77 o
  -3   3   8      162.95      161.70      6.48 o
  -2   3   8      260.84      265.45      7.77 o
  -1   3   8      268.83      273.28      7.80 o
   0   3   8     1550.78     1506.96     11.74 o
   1   3   8      268.31      281.30      8.44 o
   2   3   8      260.84      257.37      7.37 o
   3   3   8      162.79      154.91      7.81 o
   4   3   8       37.81       64.71     10.35 o
   5   3   8      137.51      115.23     10.72 o
   6   3   8        5.36       40.89     14.52 o
  -6   4   8       14.56       42.63     10.60 o
  -5   4   8       59.00       60.78      8.70 o
  -4   4   8      119.76      115.58      7.01 o
  -3   4   8      151.66      137.34      7.27 o
  -2   4   8     1352.88     1347.19     16.37 o
  -1   4   8      813.89      821.62      9.08 o
   0   4   8     1586.62     1566.47     19.29 o
   1   4   8      813.61      819.28     10.52 o
   2   4   8     1353.23     1343.79     18.11 o
   3   4   8      151.47      157.51      9.15 o
   4   4   8      119.75      127.92      8.72 o
   5   4   8       59.02       56.96      8.00 o
   6   4   8       14.61        7.56     10.71 o
  -6   5   8       33.50       55.39     19.21 o
  -5   5   8       65.95       63.91     15.40 o
  -4   5   8       16.69       25.33      7.98 o
  -3   5   8      285.40      295.43      8.95 o
  -2   5   8      590.51      593.01      8.37 o
  -1   5   8      146.82      159.07      7.38 o
   0   5   8       63.16       79.24      7.05 o
   1   5   8      146.95      142.65     19.71 o
   2   5   8      590.74      598.69      9.52 o
   3   5   8      285.33      308.04     10.95 o
   4   5   8       16.60       31.34      9.84 o
   5   5   8       65.90       52.15     21.22 o
   6   5   8       33.43       26.05     13.23 o
  -5   6   8        2.91       15.77     18.57 o
  -4   6   8       20.91       15.67     10.09 o
  -3   6   8      646.66      644.72     16.35 o
  -2   6   8       40.87       38.33      6.63 o
  -1   6   8       29.45       32.82      7.40 o
   0   6   8       20.82       19.27      9.42 o
   1   6   8       29.38       29.19      8.76 o
   2   6   8       40.94       60.43      8.62 o
   3   6   8      646.45      634.12     12.48 o
   4   6   8       20.95       29.20     11.77 o
   5   6   8        2.91        5.07      8.81 o
  -5   7   8        5.31       27.61     21.50 o
  -4   7   8       19.98       19.13      8.41 o
  -3   7   8       27.76       31.89      8.01 o
  -2   7   8      338.34      305.30     25.53 o
  -1   7   8      166.70      187.78      9.86 o
   0   7   8        0.63       12.46      9.97 o
   1   7   8      166.74      172.43     11.04 o
   2   7   8      338.53      326.99     12.82 o
   3   7   8       27.85       31.52     14.82 o
   4   7   8       20.01       21.82     12.39 o
   5   7   8        5.36       17.29     13.91 o
  -4   8   8       77.17       50.01      9.57 o
  -3   8   8        4.57        9.22      7.93 o
  -2   8   8      125.12      108.54      9.98 o
  -1   8   8       75.47       97.96     15.20 o
   0   8   8      134.42      130.44     11.71 o
   1   8   8       75.47       80.75     13.12 o
   2   8   8      124.95      127.36     11.30 o
   3   8   8        4.52        6.84     12.05 o
   4   8   8       77.16       70.97     26.18 o
  -3   9   8       19.87       16.35     10.38 o
  -2   9   8       26.24       -8.39     19.21 o
  -1   9   8      101.94      135.28     19.34 o
   0   9   8      182.89      173.25     16.28 o
   1   9   8      101.90       86.35     12.98 o
   2   9   8       26.22       32.81     11.30 o
   3   9   8       19.91       19.08     11.90 o
  -1  10   8       13.39       56.73     19.96 o
   0  10   8      191.69      164.08     17.49 o
   1  10   8       13.47       29.58     15.41 o
   1   0   9      889.64      845.72     16.83 o
   2   0   9       25.29       34.43      6.94 o
   3   0   9      133.99      142.98      7.61 o
   4   0   9       36.41       37.51      7.31 o
   5   0   9      170.78      177.43     12.10 o
   6   0   9       62.48       67.79     14.03 o
   7   0   9       46.04       46.57     10.77 o
  -6   1   9       76.36       94.01     14.43 o
  -5   1   9      129.13      129.62      8.15 o
  -4   1   9        0.91        1.58      7.06 o
  -3   1   9       44.29       56.03      6.23 o
  -2   1   9      782.84      841.69      9.78 o
  -1   1   9      611.83      579.63      8.66 o
   0   1   9        6.39       10.70      6.46 o
   1   1   9      611.14      614.46      8.29 o
   2   1   9      783.71      834.62     13.06 o
   3   1   9       44.39       60.58      6.98 o
   4   1   9        0.93       13.62      7.84 o
   5   1   9      129.18      119.98     11.54 o
   6   1   9       76.32       71.31     26.39 o
  -6   2   9        3.17       26.90     12.54 o
  -5   2   9      699.31      653.87     36.64 o
  -4   2   9       25.06       24.64      8.66 o
  -3   2   9      348.88      360.94      9.71 o
  -2   2   9      113.78      117.91      6.82 o
  -1   2   9      693.64      653.88      8.53 o
   0   2   9       11.99       10.40      6.64 o
   1   2   9      693.28      653.75      9.19 o
   2   2   9      113.87      120.83      7.59 o
   3   2   9      348.36      340.92      7.91 o
   4   2   9       24.92       32.19      8.23 o
   5   2   9      699.11      671.69     17.33 o
   6   2   9        3.17       38.18     14.65 o
  -6   3   9       50.28       59.09     14.96 o
  -5   3   9      126.38      129.41     26.58 o
  -4   3   9      335.00      308.40     10.52 o
  -3   3   9       24.23       26.92      7.04 o
  -2   3   9      156.58      173.40      8.87 o
  -1   3   9      350.06      338.70      8.12 o
   0   3   9     4259.18     4470.79     38.96 o
   1   3   9      349.68      328.01      8.31 o
   2   3   9      156.59      161.24      7.07 o
   3   3   9       24.30       29.91      7.38 o
   4   3   9      335.58      325.68      8.75 o
   5   3   9      126.23      137.44     13.20 o
  -6   4   9       47.58       63.75     19.19 o
  -5   4   9       10.69       12.18     10.97 o
  -4   4   9      648.61      642.21     21.00 o
  -3   4   9      111.27      110.77      7.21 o
  -2   4   9     1133.44     1132.41     12.30 o
  -1   4   9       10.99       21.34      6.44 o
   0   4   9      276.14      315.94      7.39 o
   1   4   9       10.99       17.07      7.11 o
   2   4   9     1133.72     1146.32     13.39 o
   3   4   9      111.47      118.40      7.81 o
   4   4   9      648.83      670.02     14.40 o
   5   4   9       10.71        7.50      9.87 o
   6   4   9       47.71       74.35     10.76 o
  -6   5   9       19.89      -17.38     18.62 o
  -5   5   9      101.39      106.43      7.28 o
  -4   5   9       79.34       85.44      7.43 o
  -3   5   9      104.39      103.12      7.42 o
  -2   5   9      118.25      130.80      7.33 o
  -1   5   9      373.84      387.36      8.28 o
   0   5   9      121.21      128.71     13.28 o
   1   5   9      373.77      372.67      9.17 o
   2   5   9      118.52      126.84      8.27 o
   3   5   9      104.48      109.41      9.81 o
   4   5   9       79.30       90.13     10.20 o
   5   5   9      101.36       92.17     12.77 o
   6   5   9       20.01       20.37     25.16 o
  -5   6   9       35.54       39.42     18.42 o
  -4   6   9       15.24       16.08     10.04 o
  -3   6   9     1411.33     1342.51     24.18 o
  -2   6   9      564.67      558.59      8.54 o
  -1   6   9       46.61       52.92      6.90 o
   0   6   9      164.10      170.20      8.86 o
   1   6   9       46.57       45.08      8.23 o
   2   6   9      565.18      548.60     10.74 o
   3   6   9     1411.59     1359.34     40.74 o
   4   6   9       15.20       23.83     12.27 o
   5   6   9       35.49       38.05     11.18 o
  -5   7   9        4.38       10.62     13.56 o
  -4   7   9        5.26        6.81      7.24 o
  -3   7   9        9.35       24.39      8.60 o
  -2   7   9      922.73      908.68     59.19 o
  -1   7   9       50.87       55.15      7.29 o
   0   7   9       48.20       49.39      9.60 o
   1   7   9       50.99       62.46     10.09 o
   2   7   9      922.35      898.55     21.51 o
   3   7   9        9.38       28.37     18.64 o
   4   7   9        5.28        9.92     10.97 o
   5   7   9        4.39       -2.52     37.27 o
  -4   8   9       67.17       56.15      8.79 o
  -3   8   9       35.99       38.09      7.78 o
  -2   8   9       57.25       48.83      7.95 o
  -1   8   9        2.27        2.29     12.33 o
   0   8   9        5.89       14.70     11.09 o
   1   8   9        2.28       10.70     12.16 o
   2   8   9       57.33       52.65     11.93 o
   3   8   9       36.06       34.43     12.72 o
   4   8   9       67.25       74.89     12.36 o
  -3   9   9       35.80       27.34     10.09 o
  -2   9   9       18.51       17.24     15.60 o
  -1   9   9       15.94       35.22     18.64 o
   0   9   9       65.01       63.34     14.83 o
   1   9   9       16.02        8.90     10.69 o
   2   9   9       18.57       12.95     12.14 o
   3   9   9       35.85       46.24     13.76 o
  -1  10   9       32.16       16.77     19.61 o
   0  10   9        9.38       27.27     16.28 o
   1  10   9       32.19       38.07     17.07 o
   0   0  10       58.46       51.44      8.79 o
   1   0  10      679.69      685.95      9.63 o
   2   0  10      853.02      912.38     16.29 o
   3   0  10       84.82       88.24      7.62 o
   4   0  10      251.92      258.33      9.71 o
   5   0  10        0.09       18.88      9.29 o
   7   0  10       19.52       44.06     15.49 o
  -6   1  10       46.21       46.89     29.02 o
  -5   1  10       44.26       99.92     26.76 o
  -4   1  10       15.71       19.98      7.12 o
  -3   1  10        8.83        4.12      6.40 o
  -2   1  10     1392.46     1422.78      9.49 o
  -1   1  10      446.13      440.15      7.48 o
   0   1  10      263.64      272.43      6.76 o
   1   1  10      446.29      440.93      6.74 o
   2   1  10     1393.30     1405.23     12.35 o
   3   1  10        8.90       27.86      7.47 o
   4   1  10       15.77       22.18      7.58 o
   5   1  10       44.14       48.50     10.32 o
   6   1  10       46.26       67.96     10.13 o
  -6   2  10        8.71      -10.65     10.65 o
  -5   2  10      440.32      440.82     40.49 o
  -4   2  10      231.13      209.56     15.18 o
  -3   2  10        1.25        8.45      6.99 o
  -2   2  10      134.55      144.60      6.44 o
  -1   2  10      508.71      507.91      7.81 o
   0   2  10     1604.34     1589.89     14.78 o
   1   2  10      508.57      493.31      8.24 o
   2   2  10      134.57      135.40      7.22 o
   3   2  10        1.24       15.46      7.71 o
   4   2  10      230.93      229.71      8.77 o
   5   2  10      440.72      416.87     17.93 o
   6   2  10        8.72       28.16     14.59 o
  -6   3  10       43.68       70.70     27.21 o
  -5   3  10      110.14      100.83     23.04 o
  -4   3  10       70.82       75.98      8.30 o
  -3   3  10       31.66       35.01      7.36 o
  -2   3  10      276.87      257.03      7.39 o
  -1   3  10      870.98      879.86      9.01 o
   0   3  10     1024.83     1065.05     12.77 o
   1   3  10      871.24      897.14     14.51 o
   2   3  10      276.89      253.76      7.61 o
   3   3  10       31.57       14.79      7.31 o
   4   3  10       70.81       74.14      7.24 o
   5   3  10      110.17      127.63     14.32 o
  -6   4  10        1.99      -12.20     12.20 o
  -5   4  10       92.94       68.95     34.25 o
  -4   4  10      649.08      601.03     31.09 o
  -3   4  10      124.67      132.79      7.27 o
  -2   4  10       99.19      107.66      6.93 o
  -1   4  10       46.27       44.50      6.38 o
   0   4  10       23.33       21.13      6.48 o
   1   4  10       46.26       43.15      7.16 o
   2   4  10       99.20       99.72      7.50 o
   3   4  10      124.55      136.43      7.50 o
   4   4  10      649.42      647.01     15.84 o
   5   4  10       93.03      102.25     14.59 o
   6   4  10        1.98       17.91     17.38 o
  -6   5  10      103.38       86.25      9.89 o
  -5   5  10       30.70       28.48      8.13 o
  -4   5  10      140.56      147.75      8.75 o
  -3   5  10      124.60      125.41      6.81 o
  -2   5  10        9.24       12.12      6.93 o
  -1   5  10      112.44      113.80      6.93 o
   0   5  10       36.46       38.23      6.60 o
   1   5  10      112.54      125.61      7.80 o
   2   5  10        9.23       12.37      7.40 o
   3   5  10      124.35      121.50      8.90 o
   4   5  10      140.54      152.50     24.40 o
   5   5  10       30.74       20.74      9.48 o
   6   5  10      103.40      109.08     25.62 o
  -5   6  10       38.07       44.36     13.19 o
  -4   6  10       46.30       54.13      9.07 o
  -3   6  10      635.76      615.54      9.59 o
  -2   6  10     1411.04     1380.25     13.16 o
  -1   6  10       47.77       40.10      8.17 o
   0   6  10      261.52      258.07      9.11 o
   1   6  10       47.74       66.25      8.59 o
   2   6  10     1411.37     1369.53     17.84 o
   3   6  10      636.25      612.12     15.81 o
   4   6  10       46.21       48.91     12.62 o
   5   6  10       38.18       48.09     15.05 o
  -5   7  10       52.04       28.84     10.17 o
  -4   7  10        1.24        4.64      7.74 o
  -3   7  10       84.71       74.79      7.62 o
  -2   7  10      301.32      297.64      8.39 o
  -1   7  10       21.55       31.90      8.18 o
   0   7  10       40.70       48.42      9.08 o
   1   7  10       21.55       34.93      8.61 o
   2   7  10      300.89      304.28     10.40 o
   3   7  10       84.57       83.76     10.86 o
   4   7  10        1.23       -2.28     14.90 o
   5   7  10       51.99       56.88     14.68 o
  -4   8  10       26.06       36.79      7.58 o
  -3   8  10       36.22       47.61      8.26 o
  -2   8  10        1.51       11.37      8.47 o
  -1   8  10       30.63       47.48     10.44 o
   0   8  10       32.64       35.12      9.91 o
   1   8  10       30.74       31.74     12.15 o
   2   8  10        1.50       20.24     11.73 o
   3   8  10       36.35       40.11     11.96 o
   4   8  10       26.10       35.33     11.70 o
  -3   9  10       12.82       25.84      9.75 o
  -2   9  10        1.50        8.72     13.50 o
  -1   9  10      141.87      121.37     16.91 o
   0   9  10       58.52       70.02     13.16 o
   1   9  10      142.00      138.27     12.39 o
   2   9  10        1.49        9.65     11.81 o
   3   9  10       12.89       21.16     13.78 o
   0  10  10        0.00       12.29     16.85 o
   1   0  11        3.20       -0.42      5.54 o
   2   0  11     1915.41     2037.77     20.15 o
   3   0  11      236.78      217.92      7.93 o
   4   0  11       11.94        8.57      7.48 o
   5   0  11       26.48       40.71     16.48 o
   6   0  11       64.22       79.65     14.61 o
  -6   1  11       51.06       68.28     10.89 o
  -5   1  11       10.26       20.84      7.67 o
  -4   1  11      179.14      182.08      7.11 o
  -3   1  11       14.90       11.45      7.55 o
  -2   1  11      339.74      346.54      7.67 o
  -1   1  11       40.10       48.92      6.35 o
   0   1  11      517.57      481.82      7.16 o
   1   1  11       40.09       41.50      6.17 o
   2   1  11      339.26      340.77      8.00 o
   3   1  11       14.81       30.88      6.86 o
   4   1  11      179.19      188.95      8.29 o
   5   1  11       10.25       10.75     13.26 o
   6   1  11       51.01       25.73     14.54 o
  -6   2  11        3.31        6.30     18.48 o
  -5   2  11      109.56      114.24     29.63 o
  -4   2  11       53.45       54.06      6.68 o
  -3   2  11      194.30      197.53      6.98 o
  -2   2  11      228.95      240.99      7.61 o
  -1   2  11      787.52      837.80      8.46 o
   0   2  11        0.78        4.85      5.93 o
   1   2  11      787.00      819.74      8.25 o
   2   2  11      228.86      232.05      7.41 o
   3   2  11      194.19      198.27      7.61 o
   4   2  11       53.53       52.72     10.51 o
   5   2  11      109.54      128.03     10.07 o
   6   2  11        3.32       -9.97     10.46 o
  -6   3  11       18.19        8.25      8.77 o
  -5   3  11       20.49       28.96     13.35 o
  -4   3  11     1112.21     1081.45     21.61 o
  -3   3  11      197.65      180.14      7.29 o
  -2   3  11       11.19        9.13      5.96 o
  -1   3  11       57.96       71.92      6.23 o
   0   3  11       15.70       14.69      6.04 o
   1   3  11       57.98       68.74      6.65 o
   2   3  11       11.24        1.12      6.52 o
   3   3  11      197.46      197.00      7.82 o
   4   3  11     1111.10     1086.51     21.78 o
   5   3  11       20.53       27.11     10.72 o
  -6   4  11       22.11        3.68     19.19 o
  -5   4  11       14.26       28.12     19.78 o
  -4   4  11      941.32      927.99     55.57 o
  -3   4  11     1335.50     1318.26     10.93 o
  -2   4  11       44.28       48.64      6.33 o
  -1   4  11      271.64      264.16      7.26 o
   0   4  11      397.10      406.65      7.40 o
   1   4  11      271.68      267.76      7.78 o
   2   4  11       44.46       53.94      7.24 o
   3   4  11     1335.47     1317.07     13.85 o
   4   4  11      941.44      930.67     17.74 o
   5   4  11       14.25       18.64     14.28 o
   6   4  11       22.13       10.47     14.89 o
  -5   5  11       22.79       22.71     11.29 o
  -4   5  11      162.12      157.36     10.89 o
  -3   5  11      344.01      343.94      8.83 o
  -2   5  11       69.95       80.97      6.69 o
  -1   5  11      223.83      234.72     10.41 o
   0   5  11      267.64      281.07      7.39 o
   1   5  11      223.64      227.13      8.31 o
   2   5  11       70.13       82.11      7.27 o
   3   5  11      344.15      348.81      9.45 o
   4   5  11      162.00      149.35      9.49 o
   5   5  11       22.86       15.66     11.40 o
  -5   6  11       46.38       57.44     15.46 o
  -4   6  11       59.39       71.68      7.78 o
  -3   6  11      126.94      127.99      7.05 o
  -2   6  11      720.32      716.76      9.98 o
  -1   6  11       54.68       64.66      7.11 o
   0   6  11       36.01       33.32      8.08 o
   1   6  11       54.79       38.48      8.30 o
   2   6  11      719.89      717.76     10.15 o
   3   6  11      126.75      135.08     10.36 o
   4   6  11       59.55       85.50     10.47 o
   5   6  11       46.39       74.49     17.76 o
  -4   7  11      116.92      132.99     11.85 o
  -3   7  11      680.81      637.44     17.60 o
  -2   7  11       84.46       86.57      8.18 o
  -1   7  11       36.86       38.59      7.61 o
   0   7  11        1.03        5.55      8.62 o
   1   7  11       36.94       42.72      9.20 o
   2   7  11       84.42       85.43      9.84 o
   3   7  11      680.61      665.35     13.28 o
   4   7  11      116.72      124.32     14.36 o
  -4   8  11      295.53      288.70     17.37 o
  -3   8  11      108.13      100.20      8.56 o
  -2   8  11       69.03       85.28      7.82 o
  -1   8  11       46.22       38.21     10.31 o
   0   8  11       29.42       28.80      9.71 o
   1   8  11       46.32       55.28     15.30 o
   2   8  11       68.89       61.17     11.79 o
   3   8  11      108.16      105.38     11.65 o
   4   8  11      295.21      296.92     14.73 o
  -2   9  11        3.01       10.69      9.69 o
  -1   9  11       82.67       89.54     14.10 o
   0   9  11       21.98       20.10     11.53 o
   1   9  11       82.54       57.41     11.70 o
   2   9  11        3.00        9.84     11.57 o
   0   0  12      241.81      235.11      9.75 o
   1   0  12     1202.87     1206.96      8.29 o
   2   0  12      848.13      930.38     14.79 o
   3   0  12        9.58        3.82      6.19 o
   4   0  12        0.94        8.33      7.01 o
   5   0  12        5.27       -2.26     11.65 o
   6   0  12        1.08       44.73     19.11 o
  -6   1  12       12.08        5.73     17.26 o
  -5   1  12      104.64      106.89     15.03 o
  -4   1  12        5.72        1.19      5.78 o
  -3   1  12       40.29       50.61      9.39 o
  -2   1  12      169.15      173.34      6.43 o
  -1   1  12     1668.53     1696.85     14.92 o
   0   1  12      153.00      160.88      5.87 o
   1   1  12     1668.08     1698.00     16.35 o
   2   1  12      168.98      172.75      6.44 o
   3   1  12       40.27       54.44      7.27 o
   4   1  12        5.69       21.56      7.44 o
   5   1  12      104.57       89.56     17.16 o
   6   1  12       12.09       14.34     14.41 o
  -6   2  12        9.24        8.42      9.29 o
  -5   2  12       48.49       52.44      7.27 o
  -4   2  12       17.69       16.91      6.27 o
  -3   2  12       52.51       73.10      5.64 o
  -2   2  12       31.38       27.14      5.47 o
  -1   2  12      461.65      450.11      7.16 o
   0   2  12      106.93      109.56      6.06 o
   1   2  12      461.85      440.80      6.67 o
   2   2  12       31.33       21.66      6.94 o
   3   2  12       52.48       66.72      6.52 o
   4   2  12       17.70       36.84      9.46 o
   5   2  12       48.45       61.14     13.95 o
   6   2  12        9.28       27.10     10.66 o
  -6   3  12       10.73        5.23     11.79 o
  -5   3  12      174.84      166.63     18.40 o
  -4   3  12        9.55        6.93      6.55 o
  -3   3  12        5.61       -2.68     10.05 o
  -2   3  12       45.04       55.81      6.31 o
  -1   3  12      431.76      442.41      7.57 o
   0   3  12      767.14      778.09     14.22 o
   1   3  12      431.20      430.90      7.96 o
   2   3  12       45.05       54.40      6.14 o
   3   3  12        5.55       15.49      7.15 o
   4   3  12        9.60        7.05      6.78 o
   5   3  12      174.83      205.38     14.74 o
   6   3  12       10.76       11.41     19.01 o
  -6   4  12       41.26       43.41      8.28 o
  -5   4  12        0.17        3.37     13.70 o
  -4   4  12      784.25      779.39     19.92 o
  -3   4  12      318.12      308.87      6.86 o
  -2   4  12        5.97       14.35      6.03 o
  -1   4  12       26.49       30.38      6.35 o
   0   4  12       65.32       75.54      6.13 o
   1   4  12       26.39       29.78      6.95 o
   2   4  12        6.00       14.92      6.88 o
   3   4  12      318.47      326.01      8.91 o
   4   4  12      783.79      791.30     12.81 o
   5   4  12        0.18       22.46     10.36 o
   6   4  12       41.30       71.45     10.09 o
  -5   5  12       40.11       24.88     10.74 o
  -4   5  12      109.81      112.71      9.83 o
  -3   5  12      780.57      725.91     13.66 o
  -2   5  12      333.61      333.81      7.61 o
  -1   5  12        0.48        7.40      6.38 o
   0   5  12       81.39       82.72      6.59 o
   1   5  12        0.47        5.17      7.53 o
   2   5  12      333.68      347.36      7.97 o
   3   5  12      780.23      777.12     18.09 o
   4   5  12      109.96      121.22      9.14 o
   5   5  12       40.01       33.88      9.23 o
  -5   6  12       33.94       35.83      7.36 o
  -4   6  12       45.73       65.91      7.17 o
  -3   6  12       72.81       82.82      7.12 o
  -2   6  12       24.48       30.36      7.20 o
  -1   6  12       17.64       21.51      7.35 o
   0   6  12       14.70       16.66      7.30 o
   1   6  12       17.58       27.91      8.41 o
   2   6  12       24.43       25.02      7.82 o
   3   6  12       72.92       84.01     10.36 o
   4   6  12       45.79       63.48     10.50 o
  -4   7  12      296.24      274.00      9.38 o
  -3   7  12       16.04       19.52      7.20 o
  -2   7  12       33.21       36.19      7.04 o
  -1   7  12       80.16       88.12      7.22 o
   0   7  12       49.33       53.89      8.65 o
   1   7  12       80.09       97.04      8.79 o
   2   7  12       33.24       31.25      8.60 o
   3   7  12       16.01        3.50     10.89 o
   4   7  12      296.05      279.51     10.77 o
  -3   8  12      457.05      402.88     17.89 o
  -2   8  12      141.10      142.39      8.42 o
  -1   8  12       75.98       66.55     10.49 o
   0   8  12        3.94        5.24      9.14 o
   1   8  12       75.86       64.53     10.62 o
   2   8  12      141.27      142.27     10.84 o
   3   8  12      457.15      394.98     16.44 o
  -2   9  12       46.67       34.57     10.48 o
  -1   9  12       31.09       37.57     13.22 o
   0   9  12       32.71       62.60     12.85 o
   1   9  12       31.01       24.40     11.23 o
   2   9  12       46.67       33.63     13.36 o
   1   0  13      989.17     1043.47     11.67 o
   2   0  13       11.11       19.39      5.96 o
   3   0  13       58.84       69.90      6.19 o
   4   0  13       32.63       51.64     13.03 o
   5   0  13      105.70      120.80      7.85 o
   6   0  13      103.26       87.39      7.45 o
  -6   1  13       31.19       23.37     11.04 o
  -5   1  13       80.95       85.30      8.61 o
  -4   1  13       20.97       21.43      6.62 o
  -3   1  13      139.70      143.58      7.97 o
  -2   1  13        4.82        9.93      5.83 o
  -1   1  13     1136.73     1105.01     17.23 o
   0   1  13      296.71      310.76      6.49 o
   1   1  13     1136.97     1099.10     13.14 o
   2   1  13        4.84       13.95      5.80 o
   3   1  13      139.78      137.02      7.30 o
   4   1  13       20.99       33.05      6.58 o
   5   1  13       80.96       75.29     10.52 o
   6   1  13       31.22       34.96     14.59 o
  -6   2  13       35.90       62.07      8.84 o
  -5   2  13       27.62       29.64     10.85 o
  -4   2  13      107.73      120.52      6.65 o
  -3   2  13       41.48       50.16      5.96 o
  -2   2  13       50.73       53.36      6.26 o
  -1   2  13     1415.70     1378.35     32.97 o
   0   2  13        8.71        9.87      6.01 o
   1   2  13     1416.06     1435.10      8.41 o
   2   2  13       50.78       40.93      7.08 o
   3   2  13       41.48       44.53      6.61 o
   4   2  13      107.91      112.55      8.08 o
   5   2  13       27.68       20.11     11.28 o
   6   2  13       35.94       42.65      8.79 o
  -6   3  13       72.98       68.96     19.38 o
  -5   3  13       58.43       62.66     17.49 o
  -4   3  13      262.31      236.54     15.25 o
  -3   3  13      313.59      320.74      6.49 o
  -2   3  13       31.54       32.90      6.35 o
  -1   3  13      447.25      458.50      7.11 o
   0   3  13        6.58        6.55      5.54 o
   1   3  13      447.79      431.83      7.24 o
   2   3  13       31.61       30.89      6.53 o
   3   3  13      314.11      309.66     13.24 o
   4   3  13      262.39      261.91     11.39 o
   5   3  13       58.46       58.01     10.26 o
   6   3  13       72.93       58.45     11.10 o
  -6   4  13       84.65      101.32     20.39 o
  -5   4  13       89.38       81.65     10.89 o
  -4   4  13      131.29      131.14      9.00 o
  -3   4  13     1020.10      996.55     20.66 o
  -2   4  13      160.79      154.85      6.67 o
  -1   4  13      210.64      209.07      6.63 o
   0   4  13      215.54      218.11      6.81 o
   1   4  13      210.52      192.50      7.77 o
   2   4  13      160.70      160.45      6.96 o
   3   4  13     1020.34      986.85      9.79 o
   4   4  13      131.12      136.02      7.62 o
   5   4  13       89.64       85.63     15.57 o
   6   4  13       84.66       87.64      9.01 o
  -5   5  13       57.99       64.31      7.79 o
  -4   5  13       55.51       70.79     12.58 o
  -3   5  13      397.90      397.85     12.16 o
  -2   5  13      286.62      269.99      7.41 o
  -1   5  13        9.62       16.95      6.54 o
   0   5  13       17.06       15.84      5.94 o
   1   5  13        9.62        7.53      6.97 o
   2   5  13      286.62      266.12      8.23 o
   3   5  13      397.94      418.83     10.31 o
   4   5  13       55.53       53.30      8.69 o
   5   5  13       58.02       66.03     10.76 o
  -5   6  13       17.34       13.40      8.41 o
  -4   6  13       27.57       25.68      8.82 o
  -3   6  13     1033.70      992.10     26.42 o
  -2   6  13       84.89       94.40      6.99 o
  -1   6  13       19.19       30.55      6.54 o
   0   6  13       14.35       16.19      7.39 o
   1   6  13       19.23       17.54      7.84 o
   2   6  13       84.89       89.10      7.88 o
   3   6  13     1034.11     1019.69     14.81 o
   4   6  13       27.67       35.23      9.64 o
   5   6  13       17.34       26.02      9.50 o
  -4   7  13      140.53      136.82      8.33 o
  -3   7  13      106.27      131.19      9.28 o
  -2   7  13      135.53      145.66      7.70 o
  -1   7  13       37.17       42.58      7.63 o
   0   7  13        0.36        4.07      8.41 o
   1   7  13       37.27       47.19      9.06 o
   2   7  13      135.44      137.24     10.12 o
   3   7  13      106.45      123.06     11.29 o
   4   7  13      140.60      143.60     13.88 o
  -3   8  13       49.28       39.66      7.46 o
  -2   8  13       57.53       59.42      7.78 o
  -1   8  13       17.18       35.49     10.09 o
   0   8  13       92.38       91.19      9.02 o
   1   8  13       17.21       22.13      9.87 o
   2   8  13       57.48       74.00     10.55 o
   3   8  13       49.21       42.29     12.89 o
  -2   9  13       19.40       23.91      9.67 o
  -1   9  13        8.44        8.58     11.95 o
   0   9  13        3.11       -0.01     12.92 o
   1   9  13        8.47       10.93     11.90 o
   2   9  13       19.50       21.69     12.65 o
   0   0  14       22.04       16.16      8.80 o
   1   0  14      390.17      398.57      6.30 o
   2   0  14      512.47      553.23      7.48 o
   3   0  14        6.29        6.03      5.61 o
   4   0  14        0.90        8.93      6.45 o
   5   0  14      164.05      169.78     15.16 o
  -6   1  14       30.86       46.88      9.80 o
  -5   1  14      273.93      253.77     24.99 o
  -3   1  14       28.08       34.57      5.85 o
  -2   1  14      253.05      247.81      6.35 o
  -1   1  14      405.30      436.59      6.73 o
   0   1  14        0.60        3.77      5.19 o
   1   1  14      405.18      434.54      6.41 o
   2   1  14      252.95      264.57      6.64 o
   3   1  14       28.11       22.08      5.85 o
   4   1  14       11.13       29.24      7.67 o
   5   1  14      273.71      236.08      7.95 o
   6   1  14       30.90       44.65     11.44 o
  -6   2  14       37.68       52.14      9.71 o
  -5   2  14       69.16       74.37      6.67 o
  -4   2  14      468.52      443.37     28.23 o
  -3   2  14       53.71       63.43      6.10 o
  -2   2  14      464.38      490.39      7.64 o
  -1   2  14      279.45      289.09      6.21 o
   0   2  14       24.12       26.16      5.46 o
   1   2  14      279.89      289.37      7.96 o
   2   2  14      464.23      481.05      9.88 o
   3   2  14       53.69       60.75      6.70 o
   4   2  14      468.82      463.68      7.47 o
   5   2  14       69.24       76.66      7.95 o
   6   2  14       37.59       40.84      8.05 o
  -6   3  14       41.58       27.79      9.53 o
  -5   3  14       12.24        0.84      8.83 o
  -4   3  14      147.54      140.77      9.08 o
  -3   3  14      177.18      182.31      9.44 o
  -2   3  14      164.97      175.13      6.49 o
  -1   3  14      182.05      187.63      6.53 o
   0   3  14      789.43      818.61      7.97 o
   1   3  14      182.34      197.44      7.00 o
   2   3  14      164.77      167.32      7.32 o
   3   3  14      177.36      173.81      7.73 o
   4   3  14      147.47      149.03      8.41 o
   5   3  14       12.30       -6.37     17.30 o
   6   3  14       41.56       51.05     12.59 o
  -6   4  14       14.79       27.96     11.92 o
  -5   4  14        4.10       11.51      7.91 o
  -4   4  14      245.63      230.81     11.55 o
  -3   4  14      175.73      169.30      9.68 o
  -2   4  14       37.36       53.43      5.98 o
  -1   4  14       85.60       87.29      6.12 o
   0   4  14      307.71      294.57      6.60 o
   1   4  14       85.77      100.25      6.62 o
   2   4  14       37.41       54.25      6.57 o
   3   4  14      175.73      170.98      7.73 o
   4   4  14      245.85      243.22      8.30 o
   5   4  14        4.08        3.84      9.59 o
   6   4  14       14.78       24.41     15.66 o
  -5   5  14       12.85       37.22      8.25 o
  -4   5  14       60.47       59.48      7.79 o
  -3   5  14      567.98      564.00     20.70 o
  -2   5  14        8.40       13.17      6.45 o
  -1   5  14       46.14       58.80      6.69 o
   0   5  14        0.00        8.50      6.31 o
   1   5  14       46.03       54.79      7.53 o
   2   5  14        8.43       -1.21      7.34 o
   3   5  14      567.63      584.71     21.03 o
   4   5  14       60.56       64.96      9.54 o
   5   5  14       12.85        0.71     12.10 o
  -5   6  14       48.43       41.66      7.50 o
  -4   6  14      105.44       98.98      7.05 o
  -3   6  14     1693.69     1706.92     68.51 o
  -2   6  14      111.05      113.61      6.96 o
  -1   6  14       46.52       61.91      6.88 o
   0   6  14       72.86       89.16      7.07 o
   1   6  14       46.59       62.52      8.82 o
   2   6  14      111.30      116.75      8.09 o
   3   6  14     1693.20     1708.02     27.16 o
   4   6  14      105.38      115.14     10.07 o
   5   6  14       48.39       67.60      9.50 o
  -4   7  14      238.87      195.69     13.90 o
  -3   7  14       89.85       86.20      7.67 o
  -2   7  14       83.95       96.54      7.06 o
  -1   7  14       95.92      101.66      7.22 o
   0   7  14        0.01        4.90      7.79 o
   1   7  14       96.03       77.31     16.74 o
   2   7  14       84.13       82.62      8.55 o
   3   7  14       90.02       86.86     11.22 o
   4   7  14      238.96      204.57     11.03 o
  -3   8  14      150.45      135.57      7.84 o
  -2   8  14       78.75       80.46      8.49 o
  -1   8  14       53.73       52.45      7.72 o
   0   8  14       22.97       28.63      9.23 o
   1   8  14       53.78       56.93      9.36 o
   2   8  14       78.76       80.95     10.85 o
   3   8  14      150.31      157.78     18.51 o
  -2   9  14        1.16        8.57      9.21 o
  -1   9  14       48.42       70.44     10.87 o
   0   9  14       16.26       17.14     12.25 o
   1   9  14       48.41       64.84     11.78 o
   2   9  14        1.16       -4.53     12.12 o
   1   0  15      111.15      106.96      5.64 o
   2   0  15      159.75      166.46      7.52 o
   3   0  15       12.83       16.84      6.36 o
   4   0  15       13.65       13.65      6.18 o
   5   0  15        1.01       13.54      8.94 o
   6   0  15        8.48        7.51      9.21 o
  -6   1  15       17.18       34.88     11.30 o
  -5   1  15       12.41       15.12      9.30 o
  -4   1  15      311.39      291.14      8.66 o
  -3   1  15       77.96       78.07      8.72 o
  -2   1  15      716.64      739.70     11.73 o
  -1   1  15      286.57      318.76      5.96 o
   0   1  15       74.17       79.64      5.14 o
   1   1  15      285.98      304.86      6.03 o
   2   1  15      716.59      728.74      9.50 o
   3   1  15       77.87       79.11      7.26 o
   4   1  15      311.26      283.87     15.84 o
   5   1  15       12.36       23.18     34.41 o
   6   1  15       17.14       17.74     15.03 o
  -6   2  15       13.13       -1.73      9.89 o
  -5   2  15      151.81      147.53     23.85 o
  -4   2  15      377.20      373.73     15.46 o
  -3   2  15       64.78       64.01      5.85 o
  -2   2  15        5.49        6.46      5.42 o
  -1   2  15       59.13       62.94      5.46 o
   0   2  15       24.78       25.58      5.54 o
   1   2  15       58.99       59.20      5.71 o
   2   2  15        5.46        9.26      5.40 o
   3   2  15       64.73       80.14      7.27 o
   4   2  15      377.12      379.22      9.34 o
   5   2  15      152.03      154.43      8.57 o
   6   2  15       13.15        1.92     11.11 o
  -6   3  15       45.77       56.16      8.98 o
  -5   3  15       99.99      111.08     16.91 o
  -4   3  15      469.66      467.73     23.82 o
  -3   3  15       81.04       77.59      5.96 o
  -2   3  15       97.59      108.17      5.88 o
  -1   3  15      391.09      384.16      6.56 o
   0   3  15      876.73      942.90     10.85 o
   1   3  15      390.94      392.06      7.74 o
   2   3  15       97.67       91.21      6.00 o
   3   3  15       81.14       85.04      6.66 o
   4   3  15      469.46      472.33     16.80 o
   5   3  15       99.84      108.58      8.02 o
  -5   4  15       46.31       62.27      8.27 o
  -4   4  15       28.29       21.35      6.79 o
  -3   4  15      294.18      293.80     10.31 o
  -2   4  15       40.05       46.69      6.25 o
  -1   4  15       47.51       60.09      6.70 o
   0   4  15      385.56      407.90      6.90 o
   1   4  15       47.62       44.39      6.73 o
   2   4  15       39.86       41.44      6.80 o
   3   4  15      293.95      293.10      8.90 o
   4   4  15       28.33       37.76      7.79 o
   5   4  15       46.28       56.00     11.31 o
  -5   5  15       13.83       23.74      7.32 o
  -4   5  15       35.67       34.72      7.00 o
  -3   5  15      233.92      226.70      8.68 o
  -2   5  15       71.19       84.26      6.65 o
  -1   5  15      115.67      118.80      6.81 o
   0   5  15       54.36       51.28      6.34 o
   1   5  15      115.51      111.28      7.18 o
   2   5  15       71.20       83.90      7.73 o
   3   5  15      233.79      232.87      8.83 o
   4   5  15       35.72       39.61     10.61 o
   5   5  15       13.73        6.44     10.11 o
  -5   6  15       51.15       77.27     16.06 o
  -4   6  15      118.25      104.29      7.52 o
  -3   6  15      390.21      389.50     13.30 o
  -2   6  15       71.19       60.73      7.28 o
  -1   6  15       54.24       57.11      6.56 o
   0   6  15       46.87       50.83      6.57 o
   1   6  15       54.21       63.12      7.94 o
   2   6  15       71.25       69.37      8.28 o
   3   6  15      390.03      408.94     10.40 o
   4   6  15      118.32      123.90     10.26 o
   5   6  15       51.17       86.92     19.61 o
  -4   7  15        8.80       22.64      6.89 o
  -3   7  15      184.76      181.83      7.92 o
  -2   7  15       51.11       41.21      7.31 o
  -1   7  15       74.06       90.79      7.43 o
   0   7  15        4.61       17.28      8.25 o
   1   7  15       74.08       76.32      8.59 o
   2   7  15       51.17       59.00      8.48 o
   3   7  15      184.87      184.12     10.21 o
   4   7  15        8.81        9.24     10.84 o
  -3   8  15       50.85       59.68      7.46 o
  -2   8  15       48.04       49.30      8.50 o
  -1   8  15       81.94       97.42      8.48 o
   0   8  15       42.47       42.69      9.93 o
   1   8  15       81.79       71.35     10.20 o
   2   8  15       48.00       79.14      9.90 o
   3   8  15       50.70       50.18     12.88 o
  -1   9  15       31.90       43.45     10.72 o
   0   9  15       19.17       23.93     12.22 o
   1   9  15       31.81       31.93     11.39 o
   0   0  16      147.51      158.82     12.38 o
   1   0  16       38.02       43.06      5.31 o
   2   0  16       32.96       48.69      5.87 o
   3   0  16       45.25       53.30      5.89 o
   4   0  16       28.49       24.72      9.06 o
   5   0  16      467.42      407.83     20.30 o
  -5   1  16       94.47       87.26      7.54 o
  -4   1  16       20.75       34.88      5.86 o
  -3   1  16      198.71      201.76      6.10 o
  -2   1  16      741.07      753.78     11.36 o
  -1   1  16      209.07      227.00      6.10 o
   0   1  16       98.24       93.06      5.50 o
   1   1  16      208.85      213.90      5.60 o
   2   1  16      741.87      766.46     11.19 o
   3   1  16      198.92      201.08      5.93 o
   4   1  16       20.78       16.22      8.46 o
   5   1  16       94.57      116.78     11.08 o
   6   1  16       14.51       18.53     16.84 o
  -6   2  16        6.31       43.01     11.94 o
  -5   2  16      134.09      137.74     19.26 o
  -4   2  16      381.67      348.31     24.86 o
  -3   2  16       37.59       40.77      6.28 o
  -2   2  16       28.29       33.97      6.06 o
  -1   2  16      414.51      433.39      6.98 o
   0   2  16       26.63       19.07      5.79 o
   1   2  16      414.32      425.93      6.05 o
   2   2  16       28.28       30.97      5.49 o
   3   2  16       37.73       30.91      5.93 o
   4   2  16      381.57      370.27      8.94 o
   5   2  16      133.98      121.39      7.19 o
   6   2  16        6.32       24.89     10.87 o
  -6   3  16       34.06       11.23     16.14 o
  -5   3  16        9.17        2.31      7.62 o
  -4   3  16      287.05      277.47      6.68 o
  -3   3  16      229.44      230.23     11.75 o
  -2   3  16      132.67      145.84      5.98 o
  -1   3  16      117.40      112.28      5.74 o
   0   3  16        0.34       11.35      5.39 o
   1   3  16      117.22      117.21      5.93 o
   2   3  16      132.71      129.10      5.94 o
   3   3  16      229.69      239.02      8.00 o
   4   3  16      287.27      297.39      7.82 o
   5   3  16        9.16       22.92      8.08 o
   6   3  16       34.11       51.42     15.51 o
  -5   4  16        3.94        6.94      8.84 o
  -4   4  16       88.59       89.34      9.00 o
  -3   4  16      402.67      400.16     11.36 o
  -2   4  16      200.70      198.12      6.62 o
  -1   4  16       10.52       10.01      6.65 o
   0   4  16      763.98      755.97     10.27 o
   1   4  16       10.58       10.65      6.47 o
   2   4  16      200.48      200.49      7.50 o
   3   4  16      402.84      392.10      8.92 o
   4   4  16       88.49       94.18      7.98 o
   5   4  16        3.90        0.16     10.32 o
  -5   5  16        4.58       24.80      6.79 o
  -4   5  16       12.70       18.94      6.94 o
  -3   5  16      639.43      591.15     18.76 o
  -2   5  16      401.90      397.33      7.57 o
  -1   5  16       25.24       24.76      6.21 o
   0   5  16      227.11      235.62      6.67 o
   1   5  16       25.34       21.27      6.41 o
   2   5  16      401.99      413.39     13.86 o
   3   5  16      639.31      615.79     18.21 o
   4   5  16       12.63       14.01      9.90 o
   5   5  16        4.56       14.92     10.28 o
  -4   6  16       30.30       41.35      7.01 o
  -3   6  16       68.70       72.95      7.37 o
  -2   6  16       57.36       61.42      8.55 o
  -1   6  16        9.68       11.02      7.23 o
   0   6  16       45.94       42.43      6.62 o
   1   6  16        9.67       14.71      7.50 o
   2   6  16       57.34       75.26      8.12 o
   3   6  16       68.75       75.92      9.22 o
   4   6  16       30.20       39.06      8.95 o
  -4   7  16       24.72       12.57      7.61 o
  -3   7  16       18.47       44.72      9.93 o
  -2   7  16      144.54      149.32     10.34 o
  -1   7  16       27.32       29.06      7.64 o
   0   7  16       52.57       86.01     12.07 o
   1   7  16       27.27       32.62      7.98 o
   2   7  16      144.30      160.25      8.33 o
   3   7  16       18.43        6.72     13.37 o
   4   7  16       24.70       27.56     14.37 o
  -3   8  16       89.99       80.38      7.24 o
  -2   8  16      169.58      167.47      8.55 o
  -1   8  16       12.89       14.74      8.16 o
   0   8  16        3.66       29.37     12.72 o
   1   8  16       12.84       33.34      8.41 o
   2   8  16      169.72      158.69      9.79 o
   3   8  16       90.10      114.99     11.75 o
  -1   9  16       39.51       48.48     10.00 o
   0   9  16       65.61       69.61     10.46 o
   1   9  16       39.52       39.83     10.52 o
   1   0  17      141.89      144.50      6.03 o
   2   0  17        2.94       17.35      5.74 o
   3   0  17      107.72      108.14      9.00 o
   4   0  17      178.58      189.13     11.77 o
   5   0  17        1.13       -6.76      6.76 o
   6   0  17        8.08       18.03      7.45 o
  -6   1  17       59.88       62.90      9.42 o
  -5   1  17       53.32       51.95      7.90 o
  -4   1  17      246.29      231.58     16.24 o
  -3   1  17        8.02       20.09      6.08 o
  -2   1  17      499.48      531.45      8.50 o
  -1   1  17      155.15      154.41      6.01 o
   0   1  17       34.02       29.85      5.09 o
   1   1  17      155.40      147.21      5.51 o
   2   1  17      499.39      505.58      8.86 o
   3   1  17        8.03       -2.11      6.20 o
   4   1  17      246.35      232.54     12.01 o
   5   1  17       53.38       64.68      8.04 o
   6   1  17       59.82       56.59     11.05 o
  -6   2  17      160.08      166.29      9.36 o
  -5   2  17      100.99       92.43      8.84 o
  -4   2  17      588.23      577.81     15.93 o
  -3   2  17        0.81        9.93      5.78 o
  -2   2  17      374.20      369.68      7.05 o
  -1   2  17       68.46       75.21      5.47 o
   0   2  17      122.17      125.01      5.73 o
   1   2  17       68.43       81.48      5.37 o
   2   2  17      374.15      379.99     10.28 o
   3   2  17        0.82       -1.94      5.76 o
   4   2  17      588.83      559.46     26.80 o
   5   2  17      100.96      125.68      8.87 o
   6   2  17      160.09      180.01      9.43 o
  -5   3  17       31.44       35.65      7.10 o
  -4   3  17      205.12      197.13      9.83 o
  -3   3  17      149.93      150.95      9.91 o
  -2   3  17       51.14       54.82      5.77 o
  -1   3  17       41.61       52.91      5.74 o
   0   3  17        3.48        6.21      6.28 o
   1   3  17       41.72       55.41      6.00 o
   2   3  17       51.01       57.37      5.88 o
   3   3  17      149.98      160.63      9.79 o
   4   3  17      204.87      201.08      9.94 o
   5   3  17       31.47       35.55      8.93 o
  -5   4  17       28.95       37.72      6.50 o
  -4   4  17       99.22       99.32      9.98 o
  -3   4  17      602.26      611.08     15.18 o
  -2   4  17      339.30      361.97     10.59 o
  -1   4  17       29.79       32.73      5.80 o
   0   4  17       96.81       81.99      6.37 o
   1   4  17       29.96       33.53      6.28 o
   2   4  17      339.18      338.94     12.48 o
   3   4  17      602.14      626.34     12.10 o
   4   4  17       99.31       96.03      8.10 o
   5   4  17       28.91       33.06      8.02 o
  -5   5  17       22.60       28.90     12.88 o
  -4   5  17       47.87       43.29      8.44 o
  -3   5  17      241.01      253.28     17.65 o
  -2   5  17      284.98      273.38      9.85 o
  -1   5  17        5.01       13.47      6.22 o
   0   5  17     1034.99     1013.79      8.41 o
   1   5  17        5.04       14.95      6.66 o
   2   5  17      285.44      287.03     12.15 o
   3   5  17      241.11      248.44      9.07 o
   4   5  17       47.74       56.61     10.17 o
   5   5  17       22.61       33.03      9.79 o
  -4   6  17       17.22       18.60      6.87 o
  -3   6  17       12.64       13.45      6.97 o
  -2   6  17        0.14       -5.97      6.94 o
  -1   6  17       88.72       94.04      6.79 o
   0   6  17      129.03      113.59      6.92 o
   1   6  17       88.84       99.50      7.30 o
   3   6  17       12.63        3.86      9.42 o
   4   6  17       17.29       23.77     12.41 o
  -3   7  17       88.93       89.83      9.68 o
  -2   7  17      124.85      131.25      7.85 o
  -1   7  17       14.38       21.25      8.30 o
   0   7  17       15.98       29.09      8.22 o
   1   7  17       14.40       15.42      7.64 o
   2   7  17      124.91      135.70      8.80 o
   3   7  17       88.94       88.59      9.94 o
  -2   8  17      270.23      243.31      9.44 o
  -1   8  17       28.47       28.68      9.41 o
   0   8  17      137.06      128.23      9.76 o
   1   8  17       28.47       31.04      9.05 o
   2   8  17      270.11      253.70     29.76 o
   0   9  17       12.51        2.18     30.38 o
   0   0  18       44.28       47.18      7.23 o
   1   0  18      198.30      179.64      5.59 o
   2   0  18       15.33       21.45      5.81 o
   3   0  18       79.55       90.22      8.04 o
   4   0  18        8.78       23.33      7.58 o
   5   0  18      146.05      145.62     11.96 o
   6   0  18       25.60       27.91      6.37 o
  -6   1  18        0.64      112.17     59.58 o
  -5   1  18      372.28      335.30     23.35 o
  -4   1  18      355.96      309.58     21.26 o
  -3   1  18       74.17       76.46      6.51 o
  -2   1  18       41.31       42.07      6.10 o
  -1   1  18      435.17      436.09     10.70 o
   0   1  18      107.07      103.06      5.23 o
   1   1  18      435.14      431.18      6.21 o
   2   1  18       41.41       38.44      6.15 o
   3   1  18       74.19       77.34      6.30 o
   4   1  18      356.35      328.78     20.06 o
   5   1  18      372.28      355.89     19.74 o
   6   1  18        0.64       13.38      8.81 o
  -5   2  18      111.01      108.88     16.69 o
  -4   2  18       78.62       86.02      6.68 o
  -3   2  18        3.38       15.23      6.88 o
  -2   2  18        9.98       19.07      5.99 o
  -1   2  18      140.84      150.81      5.99 o
   0   2  18       14.36        6.16      5.28 o
   1   2  18      140.96      140.52      5.69 o
   2   2  18        9.93       14.32      5.67 o
   3   2  18        3.40       12.10      6.11 o
   4   2  18       78.63       89.39     10.47 o
   5   2  18      111.01      130.92     16.09 o
  -5   3  18        0.54       -5.38      6.97 o
  -3   3  18      292.96      270.54     13.39 o
  -2   3  18      411.88      404.46      9.40 o
  -1   3  18       33.35       34.71      5.34 o
   0   3  18       18.05       23.57      5.79 o
   1   3  18       33.29       40.39      5.42 o
   2   3  18      411.83      402.49     10.79 o
   3   3  18      292.85      265.38     11.62 o
   4   3  18       49.24       72.50      7.39 o
   5   3  18        0.56        9.54      8.42 o
  -5   4  18        0.28       15.89     10.20 o
  -4   4  18       16.71       37.37      7.08 o
  -3   4  18       48.85       58.66      6.26 o
  -2   4  18      262.21      273.99      7.34 o
  -1   4  18       27.77       18.64      6.00 o
   0   4  18       54.69       68.26      6.47 o
   1   4  18       27.83       24.54      6.41 o
   2   4  18      262.39      257.20      6.76 o
   3   4  18       48.99       48.38      7.52 o
   4   4  18       16.72       23.34      8.39 o
   5   4  18        0.27        1.21     13.32 o
  -5   5  18        5.03       39.90     13.40 o
  -4   5  18       67.51       67.12      7.36 o
  -3   5  18       66.85       66.35      7.95 o
  -2   5  18      185.79      192.97      7.65 o
  -1   5  18       46.73       66.34      6.89 o
   0   5  18        0.24        6.64      6.09 o
   1   5  18       46.83       54.74      7.94 o
   2   5  18      185.70      200.15      7.24 o
   3   5  18       66.79       84.29      8.49 o
   4   5  18       67.64       83.18     10.35 o
   5   5  18        5.01       32.32     18.55 o
  -4   6  18       48.59       35.87      7.53 o
  -3   6  18       22.70       20.76      7.15 o
  -2   6  18       36.08       44.23      8.58 o
  -1   6  18        7.71        8.04      6.75 o
   0   6  18      196.08      180.07      7.10 o
   1   6  18        7.67       16.33      7.09 o
   2   6  18       35.96       53.77      7.14 o
   3   6  18       22.75       19.72      8.74 o
   4   6  18       48.67       73.52      9.55 o
  -3   7  18        9.32       20.39      6.84 o
  -2   7  18       38.99       31.00      7.40 o
  -1   7  18       31.61       30.95      7.20 o
   0   7  18      255.79      224.20      8.76 o
   1   7  18       31.47       24.13      7.53 o
   2   7  18       38.92       41.76      7.83 o
   3   7  18        9.34       10.39      9.55 o
  -2   8  18      276.62      245.63     12.22 o
  -1   8  18        6.59       22.53      8.01 o
   0   8  18       10.76       11.55      9.33 o
   1   8  18        6.61        5.44      8.85 o
   2   8  18      276.61      255.96      9.50 o
   1   0  19        7.62        8.31      5.08 o
   2   0  19        0.78        4.05      5.78 o
   3   0  19       29.62       29.05      5.79 o
   4   0  19       89.65       79.75      6.38 o
   5   0  19      977.76      867.06     52.89 o
  -5   1  19      195.75      218.04     15.37 o
  -4   1  19      292.72      265.88      9.81 o
  -3   1  19       23.77       23.58      6.09 o
  -2   1  19      191.33      199.78      6.41 o
  -1   1  19      227.41      225.55      8.59 o
   0   1  19      229.62      228.64      5.78 o
   1   1  19      227.51      219.16      5.55 o
   2   1  19      191.35      179.51      6.52 o
   3   1  19       23.69       21.85      6.22 o
   4   1  19      293.00      254.09     14.57 o
   5   1  19      195.53      183.16      7.57 o
  -5   2  19        6.56       21.02     10.60 o
  -4   2  19      112.75      115.31     12.18 o
  -3   2  19       18.31        9.27      9.20 o
  -2   2  19      436.33      421.13      8.33 o
  -1   2  19      109.16      100.01      5.70 o
   0   2  19      124.22      139.01      5.45 o
   1   2  19      109.00      111.66      5.47 o
   2   2  19      436.20      410.44      8.49 o
   3   2  19       18.38       18.08      5.88 o
   4   2  19      112.83      103.21      6.70 o
   5   2  19        6.60        6.75     16.58 o
  -5   3  19        5.36        2.91     14.54 o
  -4   3  19      127.54      105.79      8.99 o
  -3   3  19       97.26      116.15      8.54 o
  -2   3  19      504.90      491.06     10.97 o
  -1   3  19       75.11       79.81      5.68 o
   0   3  19       99.85       86.55      5.97 o
   1   3  19       75.27       81.11      5.60 o
   2   3  19      504.86      480.12     11.46 o
   3   3  19       97.36       99.90      9.46 o
   4   3  19      127.63      130.28      9.44 o
   5   3  19        5.40        6.75     10.08 o
  -5   4  19       15.40       20.54      8.28 o
  -3   4  19       35.01       39.85      6.34 o
  -2   4  19       25.01       36.34      6.84 o
  -1   4  19       49.41       44.98      6.31 o
   0   4  19       80.18       70.77      5.74 o
   1   4  19       49.54       57.06      6.94 o
   2   4  19       24.95       20.02      6.92 o
   3   4  19       34.94       38.71      7.14 o
   4   4  19        5.44        5.60      7.69 o
   5   4  19       15.33       25.38      8.43 o
  -4   5  19       14.18        8.92      6.57 o
  -3   5  19       94.54       94.34      7.41 o
  -2   5  19       23.18       33.88      7.82 o
  -1   5  19       34.21       29.13      8.04 o
   0   5  19      366.02      338.41      9.35 o
   1   5  19       34.27       21.64      7.00 o
   2   5  19       23.09       35.69      6.53 o
   3   5  19       94.52       95.83      7.87 o
   4   5  19       14.16       18.27      9.37 o
  -4   6  19       17.77       34.19      9.85 o
  -3   6  19       94.42       95.31      6.98 o
  -2   6  19        0.34        4.27      7.01 o
  -1   6  19       38.84       40.84      7.06 o
   0   6  19        7.69        1.64      6.57 o
   1   6  19       38.77       45.51      7.42 o
   2   6  19        0.34        9.09      9.70 o
   3   6  19       94.57      107.49     12.54 o
   4   6  19       17.73       29.59      9.54 o
  -3   7  19       41.33       51.32     10.13 o
  -2   7  19       43.51       53.90      7.86 o
  -1   7  19       82.54       68.92      7.87 o
   0   7  19        0.40        7.67      8.18 o
   1   7  19       82.49       75.67      8.38 o
   2   7  19       43.50       33.25      8.52 o
   3   7  19       41.38       37.47      9.76 o
  -2   8  19      123.28      116.76      9.53 o
  -1   8  19       53.36       58.88      9.46 o
   0   8  19       23.65       25.36      9.46 o
   1   8  19       53.26       39.32      8.39 o
   2   8  19      123.21      136.96     11.11 o
   0   0  20      138.99      149.36     10.20 o
   1   0  20      342.81      332.05      7.02 o
   2   0  20        9.24       11.51      7.57 o
   3   0  20       26.99       38.10      8.36 o
   4   0  20       81.93       78.21      6.45 o
   5   0  20      883.11      848.22     39.25 o
  -5   1  20       43.00       31.59      6.28 o
  -4   1  20      262.95      228.71     15.88 o
  -3   1  20       65.90       52.71      5.89 o
  -2   1  20      138.16      136.41      5.90 o
  -1   1  20      145.82      147.01      6.05 o
   0   1  20        0.17        2.79      5.04 o
   1   1  20      145.78      160.13      6.76 o
   2   1  20      138.41      137.43      6.37 o
   3   1  20       65.88       77.72      8.14 o
   4   1  20      262.72      240.61      9.23 o
   5   1  20       43.02       51.80      9.70 o
  -5   2  20       17.45       32.66      8.20 o
  -4   2  20       38.96       46.22      8.74 o
  -3   2  20       12.59        4.24      5.69 o
  -2   2  20      357.31      351.92      6.66 o
  -1   2  20      162.34      165.06      5.88 o
   0   2  20       26.69       35.65      5.97 o
   1   2  20      161.97      155.25      6.24 o
   2   2  20      357.37      360.15      8.98 o
   3   2  20       12.60       38.24      9.25 o
   4   2  20       38.93       47.71      6.47 o
   5   2  20       17.46       40.26      7.42 o
  -5   3  20       42.87       51.97      6.73 o
  -4   3  20       10.47       27.18      7.98 o
  -3   3  20      117.70      122.58      6.65 o
  -2   3  20      982.45      971.30     10.07 o
  -1   3  20      669.53      632.70     19.13 o
   0   3  20        7.11        7.15      5.78 o
   1   3  20      669.77      636.31      7.65 o
   2   3  20      982.58      942.79     18.15 o
   3   3  20      117.58      111.80     10.10 o
   4   3  20       10.45       33.72     11.06 o
   5   3  20       42.87       54.28      9.01 o
  -5   4  20       11.06       18.46      7.12 o
  -4   4  20       27.63       28.71      6.74 o
  -3   4  20       75.84       73.99      7.03 o
  -2   4  20      148.78      140.38     10.04 o
  -1   4  20        5.29        3.82      5.82 o
   0   4  20      270.38      265.29      6.61 o
   1   4  20        5.31        6.69      7.88 o
   2   4  20      148.81      144.12      6.76 o
   3   4  20       75.82       88.74      8.78 o
   4   4  20       27.72       26.55      7.27 o
   5   4  20       11.09       31.77      7.18 o
  -4   5  20       38.17       27.38      7.23 o
  -3   5  20       91.14       77.75     12.16 o
  -2   5  20       22.57       35.52      6.56 o
  -1   5  20       18.54       29.54      6.23 o
   0   5  20        0.04       20.75      7.49 o
   1   5  20       18.65       14.17      6.69 o
   2   5  20       22.58       21.21      6.89 o
   3   5  20       91.04       88.33      8.79 o
   4   5  20       38.18       49.27     14.50 o
  -4   6  20       11.58       25.09     19.06 o
  -3   6  20       23.95       40.93      7.12 o
  -2   6  20       30.89       54.28      7.23 o
  -1   6  20      238.39      220.21      7.37 o
   0   6  20        1.47       16.27      6.42 o
   1   6  20      238.49      225.18      8.23 o
   2   6  20       30.86       29.59      7.33 o
   3   6  20       23.89       29.28      8.41 o
   4   6  20       11.53        8.55     18.84 o
  -3   7  20       20.05       28.16      7.50 o
  -2   7  20       13.64       20.87      7.71 o
  -1   7  20       72.34       78.84      7.92 o
   0   7  20      240.20      205.35     10.84 o
   1   7  20       72.43       73.75      8.46 o
   2   7  20       13.58       38.79     11.53 o
   3   7  20       20.04       18.90      9.84 o
  -1   8  20       28.51       20.74      7.45 o
   0   8  20       10.05       17.39      9.78 o
   1   8  20       28.53       17.17      8.77 o
   1   0  21        0.23        8.60      5.15 o
   2   0  21        0.57        9.11      7.10 o
   3   0  21       47.83       37.93      6.29 o
   4   0  21      121.63      124.93     10.61 o
   5   0  21      320.55      292.15     22.78 o
  -5   1  21       45.48       46.20      6.64 o
  -4   1  21      116.50      107.13      6.35 o
  -3   1  21       25.71       35.10      6.43 o
  -2   1  21       54.02       75.77      6.87 o
  -1   1  21      784.53      745.07      8.14 o
   0   1  21        7.13        6.78      5.06 o
   1   1  21      784.29      749.02      9.43 o
   2   1  21       53.89       71.76      6.06 o
   3   1  21       25.63       20.36      6.15 o
   4   1  21      116.33      102.32      7.23 o
   5   1  21       45.41       62.66     14.96 o
  -5   2  21      101.65      103.38     10.85 o
  -4   2  21       55.17       46.39      8.67 o
  -3   2  21       52.43       61.81      6.24 o
  -2   2  21      535.78      489.71     14.65 o
  -1   2  21      546.88      505.76      9.44 o
   0   2  21       28.73       30.26      5.66 o
   1   2  21      547.18      529.92      7.94 o
   2   2  21      535.91      503.49      7.47 o
   3   2  21       52.42       62.43      8.49 o
   4   2  21       55.16       57.98      6.18 o
   5   2  21      101.69       99.47     13.93 o
  -5   3  21       12.25       27.25      8.82 o
  -4   3  21        3.16       16.38      6.67 o
  -3   3  21       32.03       32.03      9.12 o
  -2   3  21      216.43      227.71      9.10 o
  -1   3  21       65.31       68.38      6.00 o
   0   3  21       14.95       19.25      5.78 o
   1   3  21       65.36       80.42      7.08 o
   2   3  21      216.42      206.60      9.83 o
   3   3  21       32.09       40.91      6.95 o
   4   3  21        3.18       12.28      6.71 o
   5   3  21       12.26       21.07      7.06 o
  -4   4  21        6.25       20.63      6.99 o
  -3   4  21       28.04       32.75      6.72 o
  -2   4  21        8.13        4.37      9.57 o
  -1   4  21       86.47       77.28      6.02 o
   0   4  21       65.73       73.33      6.27 o
   1   4  21       86.48       81.18      6.10 o
   2   4  21        8.18       12.42      8.80 o
   3   4  21       28.03       13.70      7.63 o
   4   4  21        6.25       16.84      6.89 o
  -4   5  21        6.71       25.87      9.62 o
  -3   5  21       50.33       44.90      9.73 o
  -2   5  21       23.08       30.06      6.54 o
  -1   5  21        9.65       11.49      6.10 o
   0   5  21       19.04       22.27      6.21 o
   1   5  21        9.63       17.37      6.54 o
   2   5  21       23.07       19.65      6.68 o
   4   5  21        6.72       24.96      7.84 o
  -3   6  21       25.57       29.27      7.39 o
  -2   6  21       11.31        4.57      9.89 o
  -1   6  21      124.38      126.40      7.33 o
   0   6  21       35.16       34.88      6.90 o
   1   6  21      124.43      112.85      7.61 o
   2   6  21       11.35        4.26      7.78 o
   3   6  21       25.51       31.44      8.59 o
  -2   7  21       15.04       21.57      7.26 o
  -1   7  21        5.56        3.96      8.44 o
   0   7  21        2.55        3.54      8.35 o
   1   7  21        5.59        3.87      7.99 o
   2   7  21       15.08       10.92      7.61 o
   0   0  22      718.84      683.88     17.84 o
   1   0  22      153.20      160.13      5.62 o
   2   0  22       69.51       77.34      6.02 o
   3   0  22        6.27        9.91      6.15 o
   4   0  22       10.22       22.60      6.61 o
   5   0  22       26.08       30.59      7.37 o
  -5   1  22       59.83       70.96      9.57 o
  -4   1  22       53.95       45.48     12.38 o
  -3   1  22       29.10       22.46      6.17 o
  -2   1  22       10.18       22.18      6.18 o
  -1   1  22      497.57      483.21      8.43 o
   0   1  22      645.68      641.91      6.59 o
   1   1  22      497.21      468.45     10.69 o
   2   1  22       10.12       26.21      6.17 o
   3   1  22       29.14       40.46      6.39 o
   4   1  22       54.02       45.84     10.29 o
   5   1  22       59.82       91.71     12.51 o
  -5   2  22       72.25       77.04     10.38 o
  -4   2  22       10.54        4.08      6.53 o
  -3   2  22       34.72       43.68      6.40 o
  -2   2  22       44.75       63.60      6.32 o
  -1   2  22      110.29      120.18      6.31 o
   0   2  22       56.29       57.08      8.45 o
   1   2  22      110.46       95.91      5.45 o
   2   2  22       44.58       41.08      6.50 o
   3   2  22       34.84       27.18      7.32 o
   4   2  22       10.55       20.21      6.36 o
   5   2  22       72.19       74.17     10.38 o
  -4   3  22       18.81       33.33      6.79 o
  -3   3  22      221.68      211.17      7.85 o
  -2   3  22       51.87       61.03      6.95 o
  -1   3  22       14.94       19.91      5.89 o
   0   3  22        7.72        5.19      5.54 o
   2   3  22       52.07       55.83      6.25 o
   3   3  22      221.53      220.03      7.60 o
   4   3  22       18.85       34.65      9.06 o
  -4   4  22        1.18        6.25      7.17 o
  -3   4  22      167.53      161.22      9.34 o
  -2   4  22       28.74       24.66      6.55 o
  -1   4  22      203.19      183.89      6.40 o
   0   4  22        0.00        2.56      6.23 o
   1   4  22      202.92      174.23      6.48 o
   2   4  22       28.68       14.72      6.87 o
   3   4  22      167.76      154.46      9.40 o
   4   4  22        1.18        5.70      7.50 o
  -4   5  22       93.99      107.71     10.54 o
  -3   5  22      151.65      146.09      7.82 o
  -1   5  22       44.15       37.69      6.41 o
   0   5  22       57.74       63.63      8.25 o
   1   5  22       44.23       53.88      7.99 o
   2   5  22        0.60       11.87      6.73 o
   3   5  22      151.78      162.52     20.07 o
   4   5  22       94.06       95.90      8.01 o
  -3   6  22       60.75       74.96     10.06 o
  -2   6  22        1.81        9.99      9.30 o
  -1   6  22       13.12       12.49      7.39 o
   0   6  22       57.29       54.93      7.06 o
   1   6  22       13.09        8.75      7.32 o
   2   6  22        1.79        7.52      7.38 o
   3   6  22       60.76       84.09     10.96 o
  -2   7  22       22.04       23.55      7.54 o
  -1   7  22       52.81       66.28      7.58 o
   0   7  22       23.59       35.36      8.78 o
   1   7  22       52.73       41.11      8.20 o
   2   7  22       22.02       15.54      8.58 o
   1   0  23      721.21      690.20     19.71 o
   2   0  23       27.69       50.31     12.75 o
   3   0  23       12.58       11.39      7.62 o
   4   0  23        0.46       10.56     10.36 o
   5   0  23       65.92       77.87      8.83 o
  -5   1  23       69.67       80.67     10.16 o
  -4   1  23       40.55       35.39      7.46 o
  -3   1  23        0.86        6.43      7.41 o
  -2   1  23      103.81      119.03      6.13 o
  -1   1  23      434.46      431.67      6.81 o
   0   1  23      371.51      368.66      7.05 o
   1   1  23      434.75      437.24      6.57 o
   2   1  23      103.79       99.29      9.71 o
   3   1  23        0.88       -1.47      6.10 o
   4   1  23       40.53       53.30      6.83 o
   5   1  23       69.67       75.66      9.29 o
  -4   2  23        1.73        7.78      7.76 o
  -3   2  23       89.36       89.85      9.84 o
  -2   2  23       40.02       34.48      7.45 o
  -1   2  23       56.54       68.74      8.15 o
   0   2  23        2.07        3.78      5.47 o
   1   2  23       56.51       66.68      5.82 o
   2   2  23       40.05       38.04      6.78 o
   3   2  23       89.30       90.04     12.34 o
   4   2  23        1.71       -2.86      8.14 o
  -4   3  23       13.34       22.63      7.14 o
  -3   3  23      184.88      173.33     11.55 o
  -2   3  23       47.99       53.21      7.94 o
  -1   3  23       34.96       38.34      6.11 o
   0   3  23       44.18       60.49      6.22 o
   1   3  23       34.79       27.03      5.90 o
   2   3  23       47.85       52.08     10.34 o
   3   3  23      185.16      196.01     11.96 o
   4   3  23       13.39       12.07      8.90 o
  -4   4  23        1.98        0.75      6.66 o
  -3   4  23       26.62       30.39      7.39 o
  -2   4  23       60.53       70.70      7.27 o
  -1   4  23       60.67       68.61      6.35 o
   0   4  23        3.12       -0.86      6.85 o
   1   4  23       60.86       63.01      7.44 o
   2   4  23       60.53       68.35      6.74 o
   3   4  23       26.65       42.13      7.01 o
   4   4  23        1.99       24.35      9.66 o
  -3   5  23       34.59       43.07      9.23 o
  -2   5  23       15.72       24.98      8.28 o
  -1   5  23       69.06       68.22      6.57 o
   0   5  23       43.42       39.93      6.60 o
   1   5  23       69.05       73.36      7.70 o
   2   5  23       15.68       31.56      7.15 o
   3   5  23       34.59       45.80      9.88 o
  -3   6  23        4.95       15.88     18.90 o
  -2   6  23        5.35       20.03      6.80 o
  -1   6  23       12.98       13.00      7.54 o
   0   6  23       51.97       61.46      9.41 o
   1   6  23       12.96        8.02      8.21 o
   2   6  23        5.34        0.79      7.92 o
   3   6  23        4.96       18.81     19.86 o
  -1   7  23        5.12       25.96      7.05 o
   0   7  23        3.64       24.52      8.44 o
   1   7  23        5.10       15.53      8.24 o
   0   0  24     1536.21     1543.26     54.74 o
   1   0  24     1733.56     1692.96     11.52 o
   2   0  24       81.75       75.81      6.74 o
   3   0  24      166.94      183.06      6.61 o
  -4   1  24       23.39        7.14      7.00 o
  -3   1  24       23.80       33.52      8.51 o
  -2   1  24       75.88       70.65      8.98 o
  -1   1  24      310.26      304.02     10.38 o
   0   1  24       27.34       29.96      5.69 o
   1   1  24      310.42      305.02      9.18 o
   2   1  24       75.82       67.39      6.65 o
   3   1  24       23.83       21.75     11.29 o
   4   1  24       23.45       23.07      6.44 o
  -4   2  24        0.95        9.04      7.05 o
  -3   2  24       37.83       41.03      6.50 o
  -2   2  24       45.62       48.28      6.64 o
  -1   2  24       61.44       80.10      5.99 o
   0   2  24        0.89       -4.84      6.05 o
   1   2  24       61.30       60.94      8.62 o
   2   2  24       45.69       46.94      6.52 o
   3   2  24       37.73       46.32      9.62 o
   4   2  24        0.95       20.18      7.19 o
  -4   3  24        0.08        8.62      6.45 o
  -3   3  24       23.11       12.02      9.46 o
  -2   3  24      147.17      158.85      6.69 o
  -1   3  24      140.72      151.08     11.69 o
   0   3  24      219.40      212.97     10.67 o
   1   3  24      140.82      143.45      6.38 o
   2   3  24      147.10      141.51      6.06 o
   3   3  24       23.08       16.84      6.64 o
  -4   4  24        6.43       10.95      8.42 o
  -3   4  24       20.50       19.98      7.21 o
  -2   4  24       33.72       26.88      7.04 o
  -1   4  24       41.02       48.46      6.62 o
   0   4  24       37.02       48.49      5.97 o
   1   4  24       41.10       28.47      7.37 o
   2   4  24       33.74       24.10      8.95 o
   3   4  24       20.54       21.96      7.94 o
   4   4  24        6.41       -9.73      9.73 o
  -3   5  24        3.49        3.98      7.31 o
  -2   5  24       16.53       23.04      6.98 o
  -1   5  24       53.91       58.12      6.81 o
   0   5  24        0.69        5.23      7.73 o
   1   5  24       53.82       53.16      6.92 o
   2   5  24       16.52       25.56      8.04 o
  -2   6  24       54.95       71.01      7.47 o
  -1   6  24        4.77       13.21      9.10 o
   0   6  24       59.05       59.69      7.42 o
   1   6  24        4.77        5.82      7.59 o
   2   6  24       54.98       46.39      8.17 o
   0   7  24        5.02        9.28     16.58 o
   1   0  25      203.92      213.30      7.72 o
   2   0  25      151.06      165.51     12.29 o
   3   0  25       13.11       27.55      7.07 o
   4   0  25       53.60       54.47      9.68 o
  -4   1  25       35.21       38.56      8.60 o
  -3   1  25        9.38       10.39      9.17 o
  -2   1  25       58.60       53.61      6.20 o
  -1   1  25       81.65       85.21      7.13 o
   0   1  25     1148.22     1119.16      8.93 o
   1   1  25       81.79       82.04      6.31 o
   2   1  25       58.53       66.08      9.94 o
   3   1  25        9.37        8.12      7.88 o
   4   1  25       35.16       33.17      7.44 o
  -4   2  25       40.71       42.33      7.18 o
  -3   2  25       20.22       41.08      9.84 o
  -2   2  25       45.28       35.25      6.47 o
  -1   2  25       51.96       57.09      6.06 o
   0   2  25      885.63      881.15      7.91 o
   1   2  25       51.93       64.52      8.42 o
   2   2  25       45.27       40.04      9.05 o
   3   2  25       20.14       22.16     10.87 o
   4   2  25       40.74       59.62     14.46 o
  -4   3  25       20.71       38.08      8.29 o
  -3   3  25        6.71        8.12      7.63 o
  -2   3  25      169.06      162.99      6.61 o
  -1   3  25       57.36       64.18      6.01 o
   0   3  25       70.45       71.97      7.14 o
   1   3  25       57.47       82.64     10.28 o
   2   3  25      169.11      157.78      7.84 o
   3   3  25        6.70        9.15      7.21 o
   4   3  25       20.80       20.96      9.77 o
  -3   4  25       22.81       14.51      8.61 o
  -2   4  25       16.96       36.04      6.97 o
  -1   4  25       45.57       48.16      7.53 o
   0   4  25       34.50       44.77      6.27 o
   1   4  25       45.66       46.81      8.27 o
   2   4  25       16.91       15.57      6.85 o
   3   4  25       22.80       35.64      7.96 o
  -3   5  25       15.58       27.62     10.07 o
  -2   5  25        4.28       16.43      7.37 o
  -1   5  25       11.57       13.26      6.60 o
   0   5  25       43.54       54.40      6.55 o
   1   5  25       11.59        6.43      7.33 o
   2   5  25        4.27        7.98      7.16 o
   3   5  25       15.55       -1.42     12.25 o
  -1   6  25        4.41        9.87      8.53 o
   0   6  25       11.07        9.29      8.86 o
   1   6  25        4.43       17.02      7.54 o
   2   6  25        9.24       31.00     22.52 o
   0   0  26       15.89       23.59      7.60 o
   1   0  26        9.62       17.62      6.53 o
   2   0  26        8.63       21.86      9.54 o
   3   0  26       16.34       25.14      6.44 o
   4   0  26        1.88       25.20      8.25 o
  -3   1  26       18.64       21.81      8.45 o
  -2   1  26       17.89       30.98      6.41 o
  -1   1  26      136.58      124.97      6.52 o
   0   1  26       36.38       44.79      6.86 o
   1   1  26      136.68      124.04      8.59 o
   2   1  26       17.81       14.83     10.44 o
   3   1  26       18.64       18.24      9.32 o
  -4   2  26        4.67        3.40      7.53 o
  -3   2  26       45.98       69.90     10.01 o
  -2   2  26      135.48      136.01     10.56 o
  -1   2  26       50.79       54.34      8.56 o
   0   2  26      969.86      955.59     10.97 o
   1   2  26       51.00       45.58      5.57 o
   2   2  26      135.53      112.52      6.80 o
   3   2  26       46.06       52.69      6.87 o
   4   2  26        4.67       -3.12      6.98 o
  -3   3  26       57.04       77.64     10.42 o
  -2   3  26       26.32       18.00      6.91 o
  -1   3  26       55.67       44.37      6.19 o
   0   3  26       43.75       46.94      6.57 o
   1   3  26       55.80       66.60      7.08 o
   2   3  26       26.26       21.19      6.86 o
   3   3  26       56.91       61.02      8.77 o
  -3   4  26       43.72       47.10      7.00 o
  -2   4  26       31.46       33.17      7.32 o
  -1   4  26       47.08       43.74      7.01 o
   0   4  26        1.00       16.38      6.23 o
   1   4  26       46.99       49.16      7.35 o
   2   4  26       31.39       32.63      7.95 o
   3   4  26       43.67       53.09      8.12 o
  -2   5  26      106.25      110.54      9.81 o
  -1   5  26        0.98       11.04      7.59 o
   0   5  26        4.29       -1.67      6.71 o
   1   5  26        0.99        1.78      7.83 o
   2   5  26      106.33      107.46      7.69 o
  -1   6  26        1.06      -10.52     10.52 o
   0   6  26        0.01       -5.25      8.92 o
   1   6  26        1.06       -3.63      9.31 o
   1   0  27        9.92       15.31      6.68 o
   2   0  27        6.88        0.25      6.36 o
   3   0  27       54.43       56.92      6.94 o
  -3   1  27        4.60        9.92      7.01 o
  -2   1  27        3.04       -0.35      6.99 o
  -1   1  27      155.82      158.86      9.07 o
   0   1  27      538.08      535.41     13.76 o
   1   1  27      155.98      155.16      7.66 o
   2   1  27        3.01        8.77      6.44 o
   3   1  27        4.64       14.40      6.91 o
  -3   2  27       11.88        5.91      6.81 o
  -2   2  27      162.79      146.94      8.18 o
  -1   2  27      185.14      183.75      6.11 o
   0   2  27        3.63        2.76      8.01 o
   1   2  27      185.20      176.66     10.06 o
   2   2  27      162.70      169.64     12.83 o
   3   2  27       11.85       38.36     11.58 o
  -3   3  27        5.96        4.92     11.86 o
  -2   3  27       14.94       12.18      6.56 o
  -1   3  27       95.21      110.03      6.13 o
   0   3  27       42.81       45.03      6.08 o
   1   3  27       95.06      101.06      6.27 o
   2   3  27       14.97       10.58      8.37 o
   3   3  27        6.00       11.31     11.00 o
  -2   4  27       14.47       22.15      6.61 o
  -1   4  27       59.28       69.62     11.12 o
   0   4  27       22.70       34.85      6.48 o
   1   4  27       59.12       71.83      7.02 o
   2   4  27       14.49        5.23      7.22 o
  -1   5  27       45.89       51.51      7.01 o
   0   5  27       10.11        5.95      6.72 o
   1   5  27       45.88       49.49      7.27 o
   0   0  28        3.28        8.17      8.15 o
   1   0  28       42.23       56.07      7.27 o
   2   0  28       49.71       68.69      6.66 o
   3   0  28       36.37       36.66      7.98 o
  -3   1  28       77.05       91.82      8.20 o
  -2   1  28       45.53       28.68      7.07 o
  -1   1  28      138.99      129.39      8.83 o
   0   1  28      561.32      565.18      9.74 o
   1   1  28      138.85      129.60      7.69 o
   2   1  28       45.55       61.59      7.85 o
   3   1  28       77.15       78.15     12.65 o
  -3   2  28       25.95       43.81     19.23 o
  -2   2  28       27.04       29.60      7.05 o
  -1   2  28       14.61       27.51      7.04 o
   0   2  28      239.46      266.74      9.53 o
   1   2  28       14.56       15.63      7.94 o
   2   2  28       27.14       24.26      9.31 o
   3   2  28       25.94       32.19      7.04 o
  -2   3  28        2.24        6.32      7.14 o
  -1   3  28       58.31       67.21     13.54 o
   0   3  28      107.58      102.52      6.60 o
   1   3  28       58.35       49.48      7.01 o
   2   3  28        2.24       14.85      8.01 o
  -2   4  28       16.28       13.09      7.15 o
  -1   4  28      114.71      119.18      8.07 o
   0   4  28        1.14        4.99      6.45 o
   1   4  28      114.58       96.94      7.67 o
   2   4  28       16.27       23.64      6.77 o
   0   5  28       59.01       70.91      6.88 o
   1   0  29       11.97       20.70      6.46 o
   2   0  29       31.32       30.31      6.79 o
   3   0  29        3.13       20.08      7.89 o
  -3   1  29       98.18       74.60      9.33 o
  -2   1  29       11.66       34.60      7.04 o
  -1   1  29        0.57        3.43      6.21 o
   0   1  29       90.33       76.24      7.01 o
   1   1  29        0.57        4.83      7.07 o
   2   1  29       11.67       23.40     10.88 o
  -1   2  29       40.76       33.77      6.92 o
   0   2  29      187.25      197.32     10.52 o
   1   2  29       40.68       30.37      6.48 o
   2   2  29       21.33       35.76      6.88 o
  -2   3  29       10.90       31.00      7.07 o
  -1   3  29      213.44      207.51     11.41 o
   0   3  29       54.32       35.89      6.37 o
   1   3  29      213.44      216.20      9.90 o
   2   3  29       10.87       29.38     12.02 o
  -1   4  29      184.51      181.70      7.35 o
   0   4  29      111.47      115.14      7.32 o
   1   4  29      184.72      202.29     12.91 o
   0   0  30       59.21       75.74      9.16 o
   1   0  30       14.62       19.54      6.21 o
   2   0  30        2.37       18.87     11.01 o
  -2   1  30        7.55       11.17      7.92 o
   0   1  30      158.63      170.33      6.47 o
   1   1  30        6.81        2.02      6.56 o
   2   1  30        7.58       27.29     11.13 o
  -2   2  30       16.34       13.65      9.42 o
  -1   2  30        6.67       10.26      7.70 o
   0   2  30       47.30       56.92      7.80 o
   1   2  30        6.70       11.02      6.11 o
   2   2  30       16.34       19.26      6.83 o
  -1   3  30      110.05      108.88     10.39 o
   0   3  30       48.37       48.93      6.38 o
   1   3  30      110.09      107.32      7.73 o
  -1   1  31        7.32       19.30      8.29 o
   0   1  31       18.96       22.90      6.86 o
   1   1  31        7.26       23.96      6.09 o
  -1   2  31        3.01       14.21      6.33 o
   0   2  31       12.60       11.45      6.51 o
   1   2  31        3.03       -1.34      7.13 o
   0   0  32        0.99        8.85     10.43 o
 
